# Supplementary material for: N,N′,N′′-Triphenyl­guanidinium 5-nitro-2,4-dioxo-1,2,3,4-tetra­hydro­pyrimidin-1-ide
Source: Acta Crystallogr Sect E Struct Rep Online. 2008 May 17;64(Pt 6):o1082–3. doi: 10.1107/S1600536808014244 (PMC2961510; doi:10.1107/S1600536808014244)
Supplement: Supplementary file 2 [file e-64-o1082-Isup2.hkl]

#
# h,k,l, Fc-squared, Fo-squared, sigma(Fo-squared) and status flag
#
data_I
_shelx_title ' nitrotpg                    New: P21/c'
_shelx_refln_list_code          4
_shelx_F_calc_maximum      266.48
_exptl_crystal_F_000       928.00
_reflns_d_resolution_high  0.7413
 
loop_
 _symmetry_equiv_pos_as_xyz
 'x, y, z'
 '-x, y+1/2, -z+1/2'
 '-x, -y, -z'
 'x, -y-1/2, z-1/2'
 
_cell_length_a    10.7495
_cell_length_b    15.6892
_cell_length_c    15.5624
_cell_angle_alpha  90.000
_cell_angle_beta  123.456
_cell_angle_gamma  90.000
 
_shelx_F_squared_multiplier     1.000
 
loop_
 _refln_index_h
 _refln_index_k
 _refln_index_l
 _refln_F_squared_calc
 _refln_F_squared_meas
 _refln_F_squared_sigma
 _refln_observed_status
   1   0   0     1374.28     1266.25     23.99 o
   2   0   0      420.60      442.02     10.83 o
   3   0   0      446.70      401.72      6.63 o
   4   0   0      785.49      763.17     10.25 o
   5   0   0       69.68       73.22      4.11 o
   6   0   0      241.99      226.82      7.67 o
   7   0   0       11.81        7.64      4.98 o
   8   0   0     1304.65     1331.11     20.38 o
   9   0   0      536.78      538.20     27.78 o
  10   0   0        9.12        5.20      8.02 o
  11   0   0       34.55       15.82     10.97 o
   1   1   0     7086.53     6968.94     75.04 o
   2   1   0      582.20      434.36      6.25 o
   3   1   0     1038.41      985.53     12.23 o
   4   1   0      151.12      169.62      3.57 o
   5   1   0       56.05       70.17      3.17 o
   6   1   0      676.30      726.89      8.67 o
   7   1   0      462.85      453.28      7.51 o
   8   1   0      492.76      489.27      9.09 o
   9   1   0        0.60       -4.28      4.28 o
  10   1   0       34.79       46.64      7.14 o
  11   1   0        3.03       -7.08      7.08 o
   0   2   0       65.21       48.51      3.57 o
   1   2   0     2218.24     2064.79     16.79 o
   2   2   0     6259.52     5959.89     66.54 o
   3   2   0      603.79      557.24      8.96 o
   4   2   0      313.73      310.90      4.46 o
   5   2   0     1216.04     1254.31     14.77 o
   6   2   0        2.94        3.26      2.74 o
   7   2   0       65.41       60.72      4.07 o
   8   2   0      243.80      245.38      7.39 o
   9   2   0       86.32       82.42      6.19 o
  10   2   0        2.56       -5.24      5.24 o
  11   2   0        0.99       -0.56      6.05 o
   1   3   0      725.50      713.83      9.92 o
   2   3   0     8021.68     7598.41     94.93 o
   3   3   0        2.90        1.38      2.49 o
   4   3   0       18.24       15.05      2.22 o
   5   3   0     1128.36     1177.09     11.02 o
   6   3   0       87.53       95.47      4.55 o
   7   3   0      375.27      389.69      7.62 o
   8   3   0      728.84      711.69     13.39 o
   9   3   0        0.07       -5.34      5.34 o
  10   3   0       20.98       18.60      5.05 o
  11   3   0       38.55       25.96      6.69 o
   0   4   0    18753.19    19197.26    192.51 o
   1   4   0     2671.03     2603.05     27.80 o
   2   4   0      527.48      467.18      7.11 o
   3   4   0        0.37       -0.94      2.65 o
   4   4   0     1411.44     1398.74     18.18 o
   5   4   0      672.11      646.29     12.37 o
   6   4   0      928.21      938.07     13.86 o
   7   4   0       18.66       19.26      4.11 o
   8   4   0       73.31       79.63      5.44 o
   9   4   0        0.86       -4.22      4.22 o
  10   4   0        0.80       -1.45      4.86 o
  11   4   0       21.64       22.03      6.63 o
   1   5   0      257.68      223.43      3.50 o
   2   5   0      202.91      195.80      4.15 o
   3   5   0       53.42       52.95      3.52 o
   4   5   0      184.42      205.67      5.89 o
   5   5   0      313.32      298.45      7.83 o
   6   5   0      126.24      144.81      5.44 o
   7   5   0       21.33        7.81      4.12 o
   8   5   0      165.29      176.08      7.66 o
   9   5   0        2.97       -4.22      4.22 o
  10   5   0       16.80       10.17      5.47 o
  11   5   0        0.00       -5.89      5.89 o
   0   6   0     3316.45     3285.93     32.17 o
   1   6   0     1485.92     1436.01     11.76 o
   2   6   0       22.33       21.24      2.22 o
   3   6   0      578.39      531.65      6.90 o
   4   6   0       13.61        9.67      2.97 o
   5   6   0       32.63       32.72      4.34 o
   6   6   0      100.80      106.92      7.60 o
   7   6   0        4.19       10.05      5.37 o
   8   6   0        0.06       -5.28      5.28 o
   9   6   0       47.41       47.01      6.19 o
  10   6   0        0.32        2.94      5.06 o
  11   6   0       13.38       15.53      5.66 o
   1   7   0      711.71      667.64      7.26 o
   2   7   0      112.46       98.37      3.73 o
   3   7   0       12.37       19.99      2.63 o
   4   7   0      677.64      654.93     10.21 o
   5   7   0        0.02       -3.36      3.36 o
   6   7   0        7.48        6.87      4.45 o
   7   7   0       59.29       54.87      6.27 o
   8   7   0        0.78       -5.42      5.42 o
   9   7   0       31.39       22.24      6.03 o
  10   7   0       36.02       40.05      8.48 o
  11   7   0        0.29        6.15      6.91 o
   0   8   0      792.66      922.64     11.78 o
   1   8   0     1147.28     1124.55     10.47 o
   2   8   0      275.49      318.63      5.71 o
   3   8   0        9.93        7.19      2.51 o
   4   8   0      183.44      203.71      6.63 o
   5   8   0       23.07       14.16      4.20 o
   6   8   0       16.00       24.26      4.99 o
   7   8   0       91.54       81.21      6.58 o
   8   8   0        2.24       -3.32      5.51 o
   9   8   0       84.91       93.50      9.19 o
  10   8   0        7.43       12.72      7.83 o
  11   8   0        0.88        4.17     10.47 o
   1   9   0      212.88      225.58      6.74 o
   2   9   0       42.30       40.86      3.52 o
   3   9   0       13.38       12.64      2.96 o
   4   9   0      150.55      155.29      5.10 o
   5   9   0        0.33        4.07      5.60 o
   6   9   0       59.00       63.60      6.03 o
   7   9   0       55.35       53.95      6.51 o
   8   9   0        2.97       -4.33      5.86 o
   9   9   0        1.62        3.12      6.70 o
  10   9   0        5.39       -2.75      8.42 o
   0  10   0       11.46        9.33      3.47 o
   1  10   0        1.38        0.25      2.85 o
   2  10   0      241.25      247.58      6.57 o
   3  10   0        8.66        8.62      3.17 o
   4  10   0       86.34      100.46      4.48 o
   5  10   0      136.32      131.83      7.03 o
   6  10   0        0.04       -4.82      4.82 o
   7  10   0       22.98       13.31      5.88 o
   8  10   0       15.51       24.68      6.75 o
   9  10   0       25.71       21.76      7.96 o
  10  10   0        7.35       12.52      7.94 o
   1  11   0       11.82       12.83      3.48 o
   2  11   0      206.36      185.10      5.53 o
   3  11   0        0.02       -3.53      3.53 o
   4  11   0     1283.67     1225.83     27.62 o
   5  11   0      303.11      307.91     10.71 o
   6  11   0       30.81       19.70      6.12 o
   7  11   0       28.78       26.25      7.30 o
   8  11   0        0.07        4.01      6.57 o
   9  11   0        0.14        1.27      7.25 o
  10  11   0        0.29       -9.31      9.31 o
   0  12   0       29.55       24.14      6.59 o
   1  12   0       15.59       17.33      3.99 o
   2  12   0       32.98       35.38      4.76 o
   3  12   0     1539.04     1514.44     22.21 o
   4  12   0        5.71        5.55      3.99 o
   5  12   0      105.75      108.92      7.40 o
   6  12   0       80.86       87.52     11.15 o
   7  12   0        1.28       -5.85      6.44 o
   8  12   0        1.11        7.56      8.32 o
   9  12   0        0.16        5.10      9.75 o
   1  13   0      166.57      174.74      6.75 o
   2  13   0       11.70        7.12      7.17 o
   3  13   0      244.00      234.84      9.37 o
   4  13   0       25.47       14.84      4.84 o
   5  13   0        4.53        5.79      5.01 o
   6  13   0        9.03       12.01      8.22 o
   7  13   0        1.37        2.89      8.59 o
   8  13   0        2.08       -5.49      9.10 o
   9  13   0        5.12       18.79     11.00 o
   0  14   0        0.21        5.57      7.09 o
   1  14   0      109.34      133.34      7.03 o
   2  14   0      246.94      224.17      8.36 o
   3  14   0        3.88       -1.70      4.71 o
   4  14   0        3.93        8.13      5.32 o
   5  14   0        8.41       11.44      4.88 o
   6  14   0       23.74       28.42      7.94 o
   7  14   0        7.29        3.56     10.20 o
   8  14   0       13.81       24.65     13.58 o
   1  15   0        6.59        3.59      4.64 o
   2  15   0       22.79       17.06      5.79 o
   3  15   0       35.93       32.30      5.53 o
   4  15   0        2.95        2.19      5.05 o
   5  15   0        7.01       -5.01      5.01 o
   6  15   0        6.11        0.63      8.45 o
   7  15   0        0.06       12.34     10.89 o
   8  15   0        0.11       -0.48     13.03 o
   0  16   0       58.79       84.05     10.60 o
   1  16   0       10.26       14.16      5.72 o
   2  16   0        6.58        3.31      5.66 o
   3  16   0        4.05        4.57      5.20 o
   4  16   0        0.04        1.69      5.11 o
   5  16   0        0.62       -4.65      5.43 o
   6  16   0        5.97        9.19      6.03 o
   7  16   0        0.22      -11.08     24.77 o
   1  17   0        0.95       -3.41      5.52 o
   2  17   0        3.93        3.82      6.26 o
   3  17   0        5.42       -0.09      5.90 o
   4  17   0        2.57       -2.30      5.51 o
   5  17   0       20.39       20.74      6.69 o
   6  17   0        7.75       10.19      6.56 o
   0  18   0       46.68       45.30     13.38 o
   1  18   0        4.95       10.74      6.03 o
   2  18   0        1.73        0.26      6.84 o
   3  18   0        3.35       11.59      6.93 o
   4  18   0        1.01       -6.10      6.10 o
   5  18   0        0.32       -2.87      6.92 o
   6  18   0        1.17        2.74      6.49 o
   1  19   0        2.39       10.42      6.32 o
   2  19   0        0.24       -7.81      7.81 o
   3  19   0        1.21       -5.67      6.83 o
   4  19   0        5.02       -4.32      7.14 o
   5  19   0        0.05       13.97     11.05 o
   0  20   0        1.89        3.93      9.64 o
   1  20   0        0.17        2.42      6.55 o
   2  20   0        5.00        4.55      8.14 o
   3  20   0        6.85       -7.94      8.82 o
 -12   1   1        0.01       -7.07      8.57 o
 -11   1   1       58.35       30.00      7.21 o
 -10   1   1       65.57       59.38      6.91 o
  -9   1   1      473.44      457.41     10.35 o
  -8   1   1      352.10      365.97      8.50 o
  -7   1   1       22.55       26.77      3.43 o
  -6   1   1       72.34       87.13      3.77 o
  -5   1   1       41.43       42.30      2.61 o
  -4   1   1      154.74      154.53      3.37 o
  -3   1   1       33.16       40.14      2.31 o
  -2   1   1    18564.48    21041.07    377.45 o
  -1   1   1       74.21       93.52      4.58 o
   0   1   1     3329.35     3251.56     31.99 o
   1   1   1     2799.20     2546.44     23.25 o
   2   1   1     3098.37     2909.13     32.41 o
   3   1   1      312.54      291.96      4.00 o
   4   1   1        3.02       -1.82      1.82 o
   5   1   1      562.03      579.25      7.28 o
   6   1   1        0.85       -2.58      2.79 o
   7   1   1      139.86      153.43      5.55 o
   8   1   1        2.50       -3.97      3.97 o
   9   1   1      166.73      185.08      8.11 o
  10   1   1       68.39       58.26      6.80 o
  11   1   1        9.51        1.65      6.94 o
 -12   2   1        4.69       -8.69      8.69 o
 -11   2   1       14.92        4.35      6.42 o
 -10   2   1       25.02       28.37      6.19 o
  -9   2   1        0.87        7.56      4.84 o
  -8   2   1       57.26       60.54      4.66 o
  -7   2   1        1.55        0.66      3.17 o
  -6   2   1      283.05      281.65      5.38 o
  -5   2   1      560.09      586.67     10.66 o
  -4   2   1      135.72      163.09      3.70 o
  -3   2   1       80.78       83.73      3.00 o
  -2   2   1     1462.16     1236.08     44.12 o
  -1   2   1     2539.26     2350.46     62.63 o
   0   2   1      200.34      159.50      2.87 o
   1   2   1      319.19      244.43      5.91 o
   2   2   1      843.73      879.23      8.58 o
   3   2   1      119.60      128.24      3.64 o
   4   2   1       29.20       35.58      2.74 o
   5   2   1       68.18       79.30      3.45 o
   6   2   1       76.12       82.59      4.16 o
   7   2   1       39.92       33.56      4.18 o
   8   2   1       83.47       80.59      5.47 o
   9   2   1        0.16       -2.01      5.43 o
  10   2   1        0.04       -0.01      5.53 o
  11   2   1        0.43        4.39      7.90 o
 -12   3   1       11.94       15.30      7.28 o
 -11   3   1       22.44       12.15      6.22 o
 -10   3   1        4.06        6.36      5.19 o
  -9   3   1       34.82       35.39      5.55 o
  -8   3   1        0.54       -0.89      4.11 o
  -7   3   1      205.69      218.93      5.71 o
  -6   3   1      271.79      284.36      5.78 o
  -5   3   1      555.28      574.92      8.29 o
  -4   3   1      464.44      487.66     10.12 o
  -3   3   1     6817.82     6524.62     96.03 o
  -2   3   1     1613.40     1531.98     24.54 o
  -1   3   1      472.35      436.08      6.93 o
   0   3   1     5926.75     5774.38     44.48 o
   1   3   1      698.62      629.84      6.41 o
   2   3   1      177.80      165.05      3.98 o
   3   3   1     2606.06     2401.06     19.35 o
   4   3   1      107.39      105.74      3.55 o
   5   3   1        0.01       -1.67      2.61 o
   6   3   1       46.03       56.19      3.65 o
   7   3   1      234.48      242.96      6.89 o
   8   3   1        3.94       -2.82      4.01 o
   9   3   1      124.88      125.45      6.80 o
  10   3   1        0.37        1.48      5.28 o
  11   3   1       15.11       13.15      7.20 o
 -12   4   1       13.30        5.25      7.77 o
 -11   4   1       25.67       28.01      5.96 o
 -10   4   1        6.35        2.11      5.08 o
  -9   4   1        3.81        0.94      4.41 o
  -8   4   1      185.61      195.02      7.55 o
  -7   4   1        2.01       -0.47      3.64 o
  -6   4   1       54.35       42.78      3.38 o
  -5   4   1      110.81      130.58      4.70 o
  -4   4   1     2046.61     1981.70     30.78 o
  -3   4   1      838.75      803.83     15.35 o
  -2   4   1     7126.22     7025.62    121.97 o
  -1   4   1      867.03      832.92     11.10 o
   0   4   1     6533.09     6179.69     41.49 o
   1   4   1      912.02      744.83      7.31 o
   2   4   1      680.32      607.52      6.83 o
   3   4   1     3460.95     3467.43     24.92 o
   4   4   1      112.20      125.69      3.99 o
   5   4   1      921.80      893.85     14.16 o
   6   4   1       14.87       10.50      3.62 o
   7   4   1        2.13       -3.43      3.43 o
   8   4   1        6.09        2.06      4.32 o
   9   4   1        1.02       -1.57      4.56 o
  10   4   1       91.31       96.20      8.01 o
  11   4   1        1.30        0.53      6.39 o
 -12   5   1       13.31        3.65     11.18 o
 -11   5   1       27.15       19.97      6.27 o
 -10   5   1        8.50        2.32      5.07 o
  -9   5   1       26.94       26.37      5.04 o
  -8   5   1      133.43      131.58      7.88 o
  -7   5   1      165.94      174.11      5.92 o
  -6   5   1        2.09        2.07      3.99 o
  -5   5   1      330.78      333.62      7.42 o
  -4   5   1      273.14      307.33      7.99 o
  -3   5   1      467.77      555.21      8.03 o
  -2   5   1       18.73       17.46      2.28 o
  -1   5   1      205.40      202.36      4.26 o
   0   5   1     2156.32     1933.05     15.85 o
   1   5   1     2288.64     2154.68     14.14 o
   2   5   1      515.39      483.58      6.31 o
   3   5   1      376.56      403.97      5.74 o
   4   5   1     1381.08     1373.83     15.14 o
   5   5   1        9.81       14.10      3.28 o
   6   5   1      191.11      201.96      5.93 o
   7   5   1       89.32       87.08      7.07 o
   8   5   1       90.72       88.75      5.53 o
   9   5   1       23.79       11.91      4.91 o
  10   5   1       19.25       16.26      5.82 o
  11   5   1       43.48       35.53      7.98 o
 -11   6   1        0.25       -4.91      4.91 o
 -10   6   1        2.33       -4.56      4.56 o
  -9   6   1       31.81       20.62      6.33 o
  -8   6   1      100.93       88.06      7.65 o
  -7   6   1       46.48       73.08      6.60 o
  -6   6   1        2.60       -1.41      4.46 o
  -5   6   1       86.60      105.56      5.00 o
  -4   6   1      274.96      318.21      7.81 o
  -3   6   1       10.21        6.66      2.11 o
  -2   6   1      293.06      289.28      5.38 o
  -1   6   1      633.37      649.80      6.56 o
   0   6   1     4263.40     4173.09     31.32 o
   1   6   1     2877.65     2881.42     19.98 o
   2   6   1      179.55      180.55      4.13 o
   3   6   1        0.05       -2.12      2.12 o
   4   6   1       48.73       63.30      4.03 o
   5   6   1       48.26       47.47      4.46 o
   6   6   1       56.07       66.04      4.34 o
   7   6   1       15.35       12.40      4.36 o
   8   6   1       67.06       60.83      5.71 o
   9   6   1        2.46        0.91      4.24 o
  10   6   1        0.18       -4.91      4.91 o
  11   6   1       13.26        9.86      6.11 o
 -11   7   1        1.32       -3.62      7.24 o
 -10   7   1        5.68       -3.13      7.89 o
  -9   7   1       22.21       34.69      7.98 o
  -8   7   1      192.39      164.64      9.51 o
  -7   7   1        1.28       -3.82      4.64 o
  -6   7   1       23.07       23.97      4.97 o
  -5   7   1      102.17      116.63      6.82 o
  -4   7   1        8.28        7.09      3.23 o
  -3   7   1        3.86        2.81      2.34 o
  -2   7   1      508.81      541.74     10.58 o
  -1   7   1     3040.58     3151.17     20.91 o
   0   7   1     3070.89     3056.14     22.57 o
   1   7   1     1267.06     1319.80     11.16 o
   2   7   1       35.89       34.61      2.82 o
   3   7   1      728.88      715.30     10.25 o
   4   7   1       53.51       55.62      4.18 o
   5   7   1      186.65      189.14      6.32 o
   6   7   1      205.35      191.83      8.86 o
   7   7   1      108.99       80.62      7.14 o
   8   7   1       72.53       88.21      7.21 o
   9   7   1       47.28       64.07      6.02 o
  10   7   1        0.73       -5.14      5.14 o
 -11   8   1        9.84       16.71      9.82 o
 -10   8   1        0.58       -7.12      7.12 o
  -9   8   1       21.95        6.26      7.48 o
  -8   8   1      198.39      219.84     10.26 o
  -7   8   1      131.10      135.89      7.25 o
  -6   8   1       95.87       83.21      6.04 o
  -5   8   1       15.27       17.02      4.13 o
  -4   8   1       26.62       24.78      3.33 o
  -3   8   1       59.02       56.85      3.23 o
  -2   8   1        1.42       -1.87      1.87 o
  -1   8   1      123.19      130.95      3.65 o
   0   8   1     4387.93     4342.42     28.88 o
   1   8   1       90.61      114.96      3.67 o
   2   8   1      184.06      210.24      4.89 o
   3   8   1      189.38      182.01      4.68 o
   4   8   1       24.67       29.24      3.32 o
   5   8   1       10.61       13.55      4.07 o
   6   8   1      184.04      217.24      8.27 o
   7   8   1       24.87       31.77      6.39 o
   8   8   1       25.55       23.11      6.03 o
   9   8   1       13.85       10.69      7.23 o
  10   8   1        1.50        3.24      8.25 o
 -11   9   1        2.42       -1.61      9.81 o
 -10   9   1        0.00        2.85      6.93 o
  -9   9   1        3.03       -1.08      6.01 o
  -8   9   1      200.89      189.91      9.15 o
  -7   9   1      187.07      201.00      8.39 o
  -6   9   1      155.93      166.10      8.42 o
  -5   9   1      249.16      250.38      7.70 o
  -4   9   1      295.89      311.57      9.65 o
  -3   9   1        2.29        3.98      2.50 o
  -2   9   1        2.15       -1.96      2.15 o
  -1   9   1       10.99       14.54      2.46 o
   0   9   1     1174.23     1323.05     11.89 o
   1   9   1      281.53      296.08      5.49 o
   2   9   1        1.17       -1.03      2.75 o
   3   9   1        1.14       -0.60      2.82 o
   4   9   1       21.35       25.48      3.17 o
   5   9   1      113.44      145.68      8.45 o
   6   9   1      124.74      124.25      8.74 o
   7   9   1      131.48      128.09      8.61 o
   8   9   1        1.07       -2.80      6.32 o
   9   9   1       44.45       23.00      7.77 o
  10   9   1        7.49       11.40      8.03 o
 -10  10   1        0.85       -2.94      7.40 o
  -9  10   1        1.88       14.50      6.71 o
  -8  10   1       78.74       93.32      7.83 o
  -7  10   1        0.94        0.84      5.01 o
  -6  10   1       26.22       29.15      5.80 o
  -5  10   1       27.35       30.26      5.01 o
  -4  10   1      752.35      701.14     11.05 o
  -3  10   1      461.97      469.99      9.94 o
  -2  10   1      339.32      364.30      6.35 o
  -1  10   1        1.56        8.14      2.70 o
   0  10   1      708.93      678.55      8.39 o
   1  10   1       52.03       48.87      6.05 o
   2  10   1      145.42      148.99      5.55 o
   3  10   1       37.06       38.04      3.70 o
   4  10   1       32.64       37.60      4.02 o
   5  10   1        0.92       -0.73      3.88 o
   6  10   1        6.87        0.45      5.00 o
   7  10   1        1.67       -5.89      5.89 o
   8  10   1        0.53       -2.60      6.21 o
   9  10   1        1.69        8.37      7.55 o
  10  10   1        3.52       14.80      8.82 o
 -10  11   1        2.15       13.63      9.14 o
  -9  11   1        0.15        5.02      8.41 o
  -8  11   1       78.78       65.22      8.08 o
  -7  11   1        6.40        2.59      5.60 o
  -6  11   1       33.48       41.30      6.16 o
  -5  11   1      604.41      623.31     11.98 o
  -4  11   1      188.25      232.90      7.57 o
  -3  11   1      107.60       98.49      5.04 o
  -2  11   1      145.08      152.91      5.40 o
  -1  11   1      132.74      152.51      5.63 o
   0  11   1       17.00       16.71      3.25 o
   1  11   1      191.38      190.29      6.36 o
   2  11   1        5.54        6.38      3.85 o
   3  11   1      115.88      108.10      5.43 o
   4  11   1      133.10      142.17      6.31 o
   5  11   1       26.60       33.35      5.11 o
   6  11   1       61.80       72.94      8.51 o
   7  11   1        5.99        3.17      6.72 o
   8  11   1       27.62       36.62      8.20 o
   9  11   1        0.01        5.74      7.82 o
 -10  12   1        0.34        6.82     11.52 o
  -9  12   1       11.07       13.89      9.96 o
  -8  12   1        7.93       -4.56      7.61 o
  -7  12   1       56.00       49.38      8.00 o
  -6  12   1       48.58       41.50      8.37 o
  -5  12   1       46.44       35.38      4.87 o
  -4  12   1      289.95      277.78     11.46 o
  -3  12   1      555.85      567.37     15.20 o
  -2  12   1       78.03       77.01      4.88 o
  -1  12   1      105.73      106.07      5.81 o
   0  12   1      130.83      126.50      5.69 o
   1  12   1        1.36       -1.78      3.88 o
   2  12   1       10.42       15.95      4.70 o
   3  12   1       10.62       11.38      4.54 o
   4  12   1      237.91      239.78      8.67 o
   5  12   1      278.21      304.48      8.62 o
   6  12   1        0.54        4.50      6.65 o
   7  12   1        6.56       -6.51      6.51 o
   8  12   1       14.75       17.40      8.14 o
   9  12   1        1.00        1.20      9.82 o
  -9  13   1        3.60       10.96     10.24 o
  -8  13   1       23.59       39.48     10.30 o
  -7  13   1        9.13       -2.52      7.22 o
  -6  13   1        4.65       13.12      6.46 o
  -5  13   1      150.25      137.90      8.93 o
  -4  13   1        3.25       -0.72      4.37 o
  -3  13   1       80.54       77.17      6.07 o
  -2  13   1       11.78       12.52      4.11 o
  -1  13   1        1.33        1.17      4.49 o
   0  13   1        2.78        4.54      4.23 o
   1  13   1       33.94       37.01      4.74 o
   2  13   1       94.92       91.40      6.69 o
   3  13   1       80.53       81.70      7.02 o
   4  13   1      214.73      217.85      9.14 o
   5  13   1       44.91       39.20      5.55 o
   6  13   1        0.04       -5.94      5.94 o
   7  13   1        1.24       -9.05      9.05 o
   8  13   1        9.19       11.58     10.21 o
   9  13   1        1.58       -2.73     12.71 o
  -9  14   1        8.34        8.28     13.25 o
  -8  14   1        7.23       21.70     13.00 o
  -7  14   1       10.28       11.51      8.54 o
  -6  14   1        1.66       -5.91      5.91 o
  -5  14   1        8.82        3.92      4.71 o
  -4  14   1        0.07       -1.04      4.57 o
  -3  14   1       68.88       72.26      7.06 o
  -2  14   1       56.00       52.66      5.00 o
  -1  14   1        3.12        6.66      4.76 o
   0  14   1       32.44       32.90      5.31 o
   1  14   1      183.56      170.49      8.95 o
   2  14   1       18.06       16.54      5.56 o
   3  14   1       49.36       35.20      5.93 o
   4  14   1       10.30        8.06      4.95 o
   5  14   1       14.91       -0.16      5.90 o
   6  14   1       19.91       20.08      7.86 o
   7  14   1        0.81       -9.55     10.04 o
   8  14   1        1.82       -3.31     12.64 o
  -8  15   1        9.75        9.45     13.88 o
  -7  15   1       16.50       24.28     10.22 o
  -6  15   1       49.34       45.34      6.01 o
  -5  15   1        0.05       -4.95      4.95 o
  -4  15   1      108.89      124.13      7.80 o
  -3  15   1       49.24       49.55      6.04 o
  -2  15   1        1.16        4.41      4.49 o
  -1  15   1       30.16       34.00      5.98 o
   0  15   1       36.60       41.57      6.17 o
   1  15   1       35.81       41.11      5.49 o
   2  15   1       16.37       15.70      5.31 o
   3  15   1        7.24       18.54      5.74 o
   4  15   1       35.91       35.37      6.17 o
   5  15   1        0.01       -0.09      5.39 o
   6  15   1        2.33       11.26      6.80 o
   7  15   1        1.11      -10.86     12.05 o
   8  15   1       10.54        8.20     25.91 o
  -8  16   1        2.58        0.91     23.30 o
  -7  16   1        1.05       10.69     13.44 o
  -6  16   1       11.52       18.63      6.19 o
  -5  16   1       18.17       15.62      5.53 o
  -4  16   1       17.99       21.17      5.58 o
  -3  16   1       82.04       90.39     10.65 o
  -2  16   1       31.94       38.11      6.82 o
  -1  16   1       50.93       35.74      6.49 o
   0  16   1      135.23      122.97      8.15 o
   1  16   1       16.10       14.32      5.20 o
   2  16   1       47.74       41.91      6.69 o
   3  16   1        4.81        3.38      5.43 o
   4  16   1        8.69        2.82      5.54 o
   5  16   1        3.20        0.76      6.30 o
   6  16   1       11.97        4.07      7.30 o
   7  16   1       16.97       28.45     17.87 o
  -7  17   1        0.07        9.84      8.24 o
  -6  17   1        2.18        6.29      5.99 o
  -5  17   1        4.26        5.02      5.71 o
  -4  17   1       13.88       24.96      5.98 o
  -3  17   1        5.30       -1.38      5.89 o
  -2  17   1       54.72       49.09      8.03 o
  -1  17   1       76.33       68.18      7.40 o
   0  17   1        3.59       -0.39      5.82 o
   1  17   1        6.38        4.96      5.20 o
   2  17   1        5.85       11.75      6.29 o
   3  17   1        1.14       -0.24      5.93 o
   4  17   1       31.74       33.51      7.19 o
   5  17   1        3.87       -0.36      6.72 o
   6  17   1        0.57        4.06      6.43 o
  -6  18   1        0.60       -1.83      6.39 o
  -5  18   1        0.07       -5.94      5.94 o
  -4  18   1        0.06       -4.13      6.21 o
  -3  18   1        0.21       -0.63      6.97 o
  -2  18   1        1.97        1.25      6.88 o
  -1  18   1        5.30        4.40      5.87 o
   0  18   1       14.93        7.68      6.30 o
   1  18   1       11.43       13.19      6.27 o
   2  18   1        0.33       -6.28      6.28 o
   3  18   1        7.01        2.68      6.31 o
   4  18   1        2.05        4.61      7.23 o
   5  18   1        0.62        6.05      6.77 o
  -5  19   1        0.48        4.72      7.23 o
  -4  19   1        0.37       -6.59      7.36 o
  -3  19   1        2.58        4.52      7.65 o
  -2  19   1        1.18       -6.94      6.94 o
  -1  19   1        1.98        0.20      6.10 o
   0  19   1        2.81       -4.13      6.24 o
   1  19   1        7.68        5.51      7.51 o
   2  19   1        0.03        4.52      6.99 o
   3  19   1        0.74       -6.66      6.66 o
   4  19   1        2.81        4.21      7.79 o
  -4  20   1       16.31       55.33     30.33 o
  -3  20   1        4.49       -1.66      7.90 o
  -2  20   1        2.03       -7.03      8.70 o
  -1  20   1        5.14        1.88      8.22 o
   0  20   1        0.13       -2.35      7.74 o
   1  20   1        0.49       -1.59      7.71 o
   2  20   1        7.49       -0.07      8.06 o
   3  20   1        0.19        1.99      9.39 o
 -12   0   2       48.42       50.10     12.61 o
 -11   0   2      141.47      137.80     14.49 o
 -10   0   2      130.05      117.48     10.94 o
  -9   0   2      333.39      341.59     12.82 o
  -8   0   2       82.63       95.54      6.90 o
  -7   0   2       79.28       95.31      6.06 o
  -6   0   2      509.30      471.22     10.80 o
  -5   0   2     1608.85     1776.08     20.16 o
  -4   0   2      188.45      194.66      5.72 o
  -3   0   2     1549.21     1605.09     29.92 o
  -2   0   2     4673.63     4952.15     61.27 o
  -1   0   2      242.62      262.25      5.25 o
   0   0   2    11214.89    10363.12     95.81 o
   1   0   2    29999.94    32688.89    325.36 o
   2   0   2     2699.69     2450.04     28.61 o
   3   0   2      153.51      160.77      5.08 o
   4   0   2        5.37        1.28      2.98 o
   5   0   2      310.61      296.82      7.54 o
   6   0   2       15.53       13.53      4.39 o
   7   0   2        0.01       -4.48      5.74 o
   8   0   2      556.13      510.80     20.25 o
   9   0   2      266.00      291.36     17.20 o
  10   0   2      160.64      127.12     11.25 o
  11   0   2       10.90       12.83     21.19 o
 -12   1   2        2.09       -1.74      7.42 o
 -11   1   2       21.31       28.00      6.95 o
 -10   1   2        1.06        1.80      5.18 o
  -9   1   2       28.28       25.13      4.56 o
  -8   1   2     1498.04     1431.49     14.60 o
  -7   1   2      460.91      457.45      7.34 o
  -6   1   2      442.50      408.31      6.30 o
  -5   1   2        0.21        2.14      2.15 o
  -4   1   2      365.99      353.39      6.15 o
  -3   1   2     1147.84     1154.21     25.66 o
  -2   1   2       45.85       60.29      2.65 o
  -1   1   2     7153.57     6646.91     91.34 o
   0   1   2      122.82       98.95      2.72 o
   1   1   2     1179.71     1156.29     10.04 o
   2   1   2     2008.91     1846.42     13.45 o
   3   1   2      687.16      729.17      7.09 o
   4   1   2       68.37       86.20      4.16 o
   5   1   2       32.43       24.73      2.85 o
   6   1   2       12.20       11.65      3.53 o
   7   1   2      875.04      827.30     14.02 o
   8   1   2        0.58       -4.06      4.06 o
   9   1   2       36.41       35.89      5.80 o
  10   1   2       34.36       40.05      7.98 o
  11   1   2        2.30        6.75      8.24 o
 -12   2   2       18.06       10.52      6.94 o
 -11   2   2        0.71       -5.58      5.58 o
 -10   2   2      262.85      266.69     10.64 o
  -9   2   2       41.23       51.76      5.05 o
  -8   2   2     1128.33     1118.22     13.75 o
  -7   2   2      144.46      160.06      4.76 o
  -6   2   2      118.65      125.33      4.46 o
  -5   2   2      539.64      560.99     12.62 o
  -4   2   2      410.83      396.85      8.24 o
  -3   2   2      383.71      346.86      9.57 o
  -2   2   2      987.22      893.82     34.23 o
  -1   2   2    10193.72     9387.92    159.97 o
   0   2   2     8311.96     7828.76     51.40 o
   1   2   2      650.74      554.20      5.25 o
   2   2   2      266.74      220.30      3.83 o
   3   2   2      116.17      115.20      3.08 o
   4   2   2     1795.91     1703.85     13.56 o
   5   2   2      281.43      254.76      5.25 o
   6   2   2        5.66        2.34      3.16 o
   7   2   2        4.46        2.32      3.69 o
   8   2   2       20.43        5.63      3.99 o
   9   2   2       76.07       82.01      6.68 o
  10   2   2       35.80       22.64      6.57 o
  11   2   2       10.07        9.75      8.29 o
 -12   3   2        1.70       -2.83      6.73 o
 -11   3   2        0.11       -5.42      5.42 o
 -10   3   2        0.01       -2.09      5.12 o
  -9   3   2        3.85       -2.35      4.36 o
  -8   3   2      245.89      231.18      6.70 o
  -7   3   2       13.20       16.04      3.25 o
  -6   3   2      168.41      192.15      4.46 o
  -5   3   2      911.28      965.21     22.50 o
  -4   3   2     1935.64     2092.56     57.09 o
  -3   3   2       12.16       11.82      2.51 o
  -2   3   2     8241.53     8057.69    227.51 o
  -1   3   2     7979.77     7849.45     74.93 o
   0   3   2        2.20        1.10      1.62 o
   1   3   2     1515.23     1407.21     10.14 o
   2   3   2      777.63      709.12      7.84 o
   3   3   2      227.47      256.61      5.85 o
   4   3   2      251.55      282.16      5.30 o
   5   3   2      511.17      484.76      7.49 o
   6   3   2       27.20       27.92      3.71 o
   7   3   2       93.34       98.08      5.46 o
   8   3   2        6.87        1.05      4.41 o
   9   3   2        2.97        1.24      5.18 o
  10   3   2        9.62       18.44      6.44 o
  11   3   2        0.45       -1.96      7.91 o
 -12   4   2        2.36        5.67      6.42 o
 -11   4   2       79.82       77.61      7.77 o
 -10   4   2       59.42       57.65      6.07 o
  -9   4   2       18.47       13.42      4.74 o
  -8   4   2       69.53       73.45      5.58 o
  -7   4   2       58.62       72.58      3.99 o
  -6   4   2       39.45       53.01      3.80 o
  -5   4   2      321.76      384.43      9.41 o
  -4   4   2     1250.76     1198.68     30.63 o
  -3   4   2     5692.23     5743.52    186.29 o
  -2   4   2     1061.21     1098.77     20.61 o
  -1   4   2     7568.43     7227.81     85.13 o
   0   4   2     3516.94     3245.19     21.60 o
   1   4   2       21.61       23.67      1.75 o
   2   4   2       38.66       34.35      2.59 o
   3   4   2       83.45       88.25      3.75 o
   4   4   2      401.37      346.20      5.62 o
   5   4   2       19.88       20.64      3.59 o
   6   4   2        5.67        3.63      3.35 o
   7   4   2       26.86       26.41      4.91 o
   8   4   2        2.23       -4.18      4.45 o
   9   4   2       44.00       49.17      5.81 o
  10   4   2       35.54       42.60      7.27 o
 -12   5   2        3.36       -5.30      6.03 o
 -11   5   2       11.86        9.54      5.73 o
 -10   5   2       53.26       56.61      6.03 o
  -9   5   2      170.39      189.79     15.44 o
  -8   5   2      142.49      139.79      8.11 o
  -7   5   2       62.50       74.46      4.35 o
  -6   5   2      168.09      171.43      7.21 o
  -5   5   2       88.27       92.05      4.54 o
  -4   5   2      918.95      844.87     19.29 o
  -3   5   2      597.48      643.14     17.73 o
  -2   5   2      552.68      549.38      8.49 o
  -1   5   2     1079.15      995.21      9.12 o
   0   5   2      256.44      230.01      4.24 o
   1   5   2       24.89       27.45      1.83 o
   2   5   2        0.25        2.63      1.96 o
   3   5   2      312.38      286.65      4.49 o
   4   5   2      120.55      127.56      4.36 o
   5   5   2       92.86       97.58      4.37 o
   6   5   2       48.69       42.20      4.51 o
   7   5   2        1.20       -1.77      3.71 o
   8   5   2       31.69       35.03      4.75 o
   9   5   2        1.16        0.34      4.65 o
  10   5   2        1.82       11.51      5.76 o
 -12   6   2        2.65       -5.04      6.68 o
 -11   6   2        0.34        2.43      5.34 o
 -10   6   2        0.78       -5.34      5.34 o
  -9   6   2       10.52        4.61      6.22 o
  -8   6   2       29.18       35.82      6.12 o
  -7   6   2       18.68       22.50      5.38 o
  -6   6   2      134.79      148.05      6.85 o
  -5   6   2       14.91       15.56      4.36 o
  -4   6   2       69.52       74.88      4.16 o
  -3   6   2      483.21      462.68      8.22 o
  -2   6   2      999.84     1015.50     16.59 o
  -1   6   2        2.71        3.89      1.86 o
   0   6   2      297.22      265.43      4.62 o
   1   6   2      232.01      224.82      3.77 o
   2   6   2      201.21      184.01      4.28 o
   3   6   2        0.93        7.88      2.32 o
   4   6   2        0.00        1.87      2.59 o
   5   6   2       72.09       97.82      4.16 o
   6   6   2      373.11      357.34     10.49 o
   7   6   2       17.77       21.43      6.07 o
   8   6   2       20.98       12.07      4.29 o
   9   6   2       10.61       11.24      4.84 o
  10   6   2        0.56       -0.70      5.10 o
 -12   7   2        0.09       -5.09     10.70 o
 -11   7   2        0.01        7.29     10.07 o
 -10   7   2        2.67       -6.53      8.94 o
  -9   7   2       11.52       12.31      6.43 o
  -8   7   2      165.79      164.94      8.77 o
  -7   7   2       14.43       10.44      5.45 o
  -6   7   2      139.15      110.35      6.58 o
  -5   7   2        7.01        7.97      3.23 o
  -4   7   2        8.84       10.35      2.49 o
  -3   7   2      539.80      543.77     12.55 o
  -2   7   2     3701.94     3731.30     29.44 o
  -1   7   2      153.31      192.48      4.15 o
   0   7   2      815.66      797.54     11.90 o
   1   7   2      526.33      497.78      6.16 o
   2   7   2      503.29      535.78      7.19 o
   3   7   2        2.77        0.24      2.46 o
   4   7   2       42.84       37.33      3.47 o
   5   7   2       25.16       21.52      3.49 o
   6   7   2       10.02        4.89      3.70 o
   7   7   2       53.50       50.38      5.41 o
   8   7   2       25.08       30.06      5.11 o
   9   7   2        1.55        3.81      4.63 o
  10   7   2        5.80        5.46      5.24 o
 -11   8   2       10.43        7.79      9.37 o
 -10   8   2       68.19       65.47      9.69 o
  -9   8   2      132.16      123.12      8.55 o
  -8   8   2      227.63      222.27      9.21 o
  -7   8   2      116.79      128.18      8.15 o
  -6   8   2       87.47       89.72      6.59 o
  -5   8   2      374.44      356.83      8.37 o
  -4   8   2        0.00       -1.35      2.58 o
  -3   8   2        0.53        1.20      2.12 o
  -2   8   2        7.52        7.61      2.05 o
  -1   8   2      750.82      771.72      8.23 o
   0   8   2     2784.75     2801.90     23.98 o
   1   8   2      530.74      494.85      6.50 o
   2   8   2      198.51      195.73      4.70 o
   3   8   2      293.42      291.26      5.97 o
   4   8   2      209.20      219.42      5.29 o
   5   8   2       15.30        9.70      3.88 o
   6   8   2       14.58        7.06      3.98 o
   7   8   2      186.45      190.44      9.05 o
   8   8   2       41.05       37.75      6.78 o
   9   8   2        1.25        1.43      7.17 o
  10   8   2        6.45       -0.02      6.10 o
 -11   9   2        0.05       -3.44     12.13 o
 -10   9   2        0.07       -1.67      6.88 o
  -9   9   2       61.81       47.42      6.95 o
  -8   9   2       73.54       64.35      6.54 o
  -7   9   2        3.46        7.84      4.92 o
  -6   9   2      373.44      351.31     10.70 o
  -5   9   2      136.43      134.25      6.63 o
  -4   9   2        6.63        9.59      3.00 o
  -3   9   2       16.02        8.21      2.94 o
  -2   9   2      146.92      136.71      3.86 o
  -1   9   2      861.81      817.63      9.62 o
   0   9   2        4.32        4.77      2.60 o
   1   9   2      395.31      375.83      6.04 o
   2   9   2       45.36       44.60      3.56 o
   3   9   2       36.46       43.26      3.42 o
   4   9   2       71.36       67.67      4.36 o
   5   9   2       82.03       87.87      5.49 o
   6   9   2        0.11       -0.74      5.54 o
   7   9   2       47.64       60.71      6.36 o
   8   9   2       35.54       29.36      7.54 o
   9   9   2       19.39       29.07      8.17 o
  10   9   2        0.02        7.97     11.25 o
 -11  10   2        0.81      -11.90     11.90 o
 -10  10   2        1.75       -6.01      9.14 o
  -9  10   2        2.41        3.86      5.91 o
  -8  10   2      204.21      198.48      8.96 o
  -7  10   2       11.01        6.59      5.05 o
  -6  10   2        6.19       10.05      4.78 o
  -5  10   2      778.66      786.85     15.00 o
  -4  10   2       27.17       36.99      3.53 o
  -3  10   2        0.73        5.95      3.21 o
  -2  10   2      512.10      507.26      7.73 o
  -1  10   2        5.72        3.46      2.72 o
   0  10   2        0.33       -3.17      3.17 o
   1  10   2      118.54      122.37      4.82 o
   2  10   2       55.17       60.10      4.47 o
   3  10   2      165.09      143.61      6.25 o
   4  10   2       68.93       68.27      4.80 o
   5  10   2        0.76       -2.62      4.29 o
   6  10   2       36.72       38.29      5.90 o
   7  10   2        6.20        8.58      6.30 o
   8  10   2       20.37       12.45      7.93 o
   9  10   2        1.07        4.90      7.88 o
 -10  11   2        0.02        8.20      8.72 o
  -9  11   2       13.60        6.09      6.85 o
  -8  11   2      123.39      141.96      9.15 o
  -7  11   2       75.97       68.62      8.84 o
  -6  11   2      132.60      120.77      8.40 o
  -5  11   2      132.72      149.49      5.92 o
  -4  11   2       99.86      107.17      6.58 o
  -3  11   2       25.64       19.32      4.06 o
  -2  11   2      237.73      253.11      6.61 o
  -1  11   2       56.53       60.48      4.02 o
   0  11   2      439.30      424.79      9.07 o
   1  11   2        2.35        2.89      3.59 o
   2  11   2      251.13      248.34      8.33 o
   3  11   2        0.03        0.39      3.62 o
   4  11   2       67.66       65.34      7.73 o
   5  11   2       34.02       32.45      5.07 o
   6  11   2      330.03      340.65     11.11 o
   7  11   2       16.43       14.24      7.26 o
   8  11   2        2.32        1.86      8.11 o
   9  11   2        7.26        7.17      8.57 o
 -10  12   2       17.41       34.91     11.95 o
  -9  12   2        1.62       -8.06      8.06 o
  -8  12   2       33.34       22.93      7.49 o
  -7  12   2        2.39        0.65      6.94 o
  -6  12   2       31.84       37.09      7.02 o
  -5  12   2      103.91      117.96      5.66 o
  -4  12   2      239.23      248.36      7.25 o
  -3  12   2       55.84       51.21      4.98 o
  -2  12   2        2.98       -1.05      3.67 o
  -1  12   2        0.21        3.34      3.68 o
   0  12   2       28.04       22.90      4.66 o
   1  12   2       54.71       61.38      6.40 o
   2  12   2      173.22      150.22      9.80 o
   3  12   2      418.51      397.04     10.42 o
   4  12   2      104.11      117.48      5.92 o
   5  12   2      137.39      149.00     10.82 o
   6  12   2       64.87       67.43      7.25 o
   7  12   2        1.20       -0.15      7.10 o
   8  12   2        4.74        1.44      8.08 o
   9  12   2        3.78       -9.10     11.26 o
 -10  13   2       27.23       13.48     14.78 o
  -9  13   2        0.23       -3.41     13.82 o
  -8  13   2        0.20       -2.82      7.43 o
  -7  13   2        0.48        1.11      6.92 o
  -6  13   2      177.56      189.66      9.23 o
  -5  13   2      153.58      170.74      6.88 o
  -4  13   2      114.17      104.04      5.99 o
  -3  13   2      790.80      780.73     17.21 o
  -2  13   2        3.51        3.22      4.32 o
  -1  13   2      292.79      309.69      8.79 o
   0  13   2       59.16       65.19      5.61 o
   1  13   2       57.81       50.90      5.26 o
   2  13   2      239.87      234.10     10.00 o
   3  13   2        1.34       -0.74      4.62 o
   4  13   2       97.76       90.23      7.62 o
   5  13   2      223.64      245.55      9.84 o
   6  13   2        0.23       19.48      6.86 o
   7  13   2        2.20       11.64      8.12 o
   8  13   2        0.00        3.37     10.11 o
  -9  14   2        0.16      -12.05     12.05 o
  -8  14   2       10.89       17.83      9.88 o
  -7  14   2        7.24       17.73      8.33 o
  -6  14   2       26.11       28.24      5.18 o
  -5  14   2       49.36       50.99      5.25 o
  -4  14   2        7.42        9.55      4.83 o
  -3  14   2      111.25      117.96     10.67 o
  -2  14   2       38.66       31.29      5.47 o
  -1  14   2       15.54        8.99      4.72 o
   0  14   2       15.55        5.39      4.61 o
   1  14   2        0.18        3.20      4.35 o
   2  14   2       82.93       76.98      7.72 o
   3  14   2       75.86       72.57      6.81 o
   4  14   2        7.33        3.75      5.57 o
   5  14   2        2.48        1.57      5.34 o
   6  14   2       42.71       51.88      9.61 o
   7  14   2        7.76        8.66     12.50 o
   8  14   2       19.12       46.82     15.17 o
  -9  15   2        5.44       21.02     22.98 o
  -8  15   2        8.08        9.76     12.64 o
  -7  15   2        4.65       -8.28      8.28 o
  -6  15   2       48.39       45.52      5.48 o
  -5  15   2        0.21       -4.90      4.90 o
  -4  15   2        3.04       -0.24      4.88 o
  -3  15   2       36.15       48.28      6.36 o
  -2  15   2        9.24       16.34      5.20 o
  -1  15   2       36.02       33.08      6.07 o
   0  15   2      232.54      207.65      9.03 o
   1  15   2       76.04       77.49      6.04 o
   2  15   2        8.82       -2.91      5.26 o
   3  15   2        6.62        0.79      6.41 o
   4  15   2        0.26       -2.89      5.80 o
   5  15   2       58.78       56.75      8.44 o
   6  15   2       13.88       11.08      7.69 o
   7  15   2        1.64        1.04     13.20 o
  -8  16   2        4.64       21.63     17.36 o
  -7  16   2       10.88       21.34     10.46 o
  -6  16   2       36.47       40.70      6.05 o
  -5  16   2        5.95       13.99      5.61 o
  -4  16   2        0.47       -4.88      4.88 o
  -3  16   2       42.69       66.89      7.58 o
  -2  16   2      107.63       97.37      8.45 o
  -1  16   2        4.61        6.78      5.57 o
   0  16   2       17.14       26.15      6.97 o
   1  16   2        0.07        2.28      5.46 o
   2  16   2        0.42       -2.34      5.73 o
   3  16   2        3.80        4.28      5.97 o
   4  16   2        0.47       -4.51      5.95 o
   5  16   2        0.88       -0.35      6.66 o
   6  16   2        0.26        5.58     10.14 o
  -7  17   2        0.18        6.13      8.20 o
  -6  17   2        4.65        2.22      5.89 o
  -5  17   2        1.88        4.12      5.74 o
  -4  17   2        3.81       -4.45      5.87 o
  -3  17   2        9.54       11.08      7.01 o
  -2  17   2        0.54        1.05      5.51 o
  -1  17   2        1.91        0.09      5.68 o
   0  17   2        6.30        3.72      5.36 o
   1  17   2       12.90        6.97      5.01 o
   2  17   2        4.73        7.09      6.09 o
   3  17   2       11.57        1.17      7.53 o
   4  17   2        0.75        4.47      6.88 o
   5  17   2        3.38       15.70      7.55 o
   6  17   2        0.17       13.88     11.81 o
  -6  18   2        0.27        2.75      6.20 o
  -5  18   2        1.02        0.70      6.67 o
  -4  18   2        0.10       -5.07      6.62 o
  -3  18   2        4.87        7.01      7.16 o
  -2  18   2       24.71       28.12      6.35 o
  -1  18   2       11.94       17.08      6.53 o
   0  18   2       18.66       19.08      6.57 o
   1  18   2        5.15        2.02      6.47 o
   2  18   2        2.69       -0.23      6.67 o
   3  18   2        1.97        3.45      6.86 o
   4  18   2        0.11       -5.38      7.71 o
   5  18   2        0.53        7.79      8.52 o
  -5  19   2        0.04       -7.34      7.34 o
  -4  19   2        0.87        4.92      7.73 o
  -3  19   2        7.41        0.13      7.54 o
  -2  19   2        2.31        2.88      7.44 o
  -1  19   2       34.05       27.64      7.22 o
   0  19   2        0.88       -0.49      6.35 o
   1  19   2       15.22       22.19      7.58 o
   2  19   2        0.27       -7.25      7.25 o
   3  19   2        0.28        2.13      7.54 o
   4  19   2        0.55       14.08      8.50 o
  -4  20   2        2.16        5.59      8.23 o
  -3  20   2        0.39       -6.27      7.74 o
  -2  20   2        0.00       -7.54      7.54 o
  -1  20   2        0.74        6.39      7.05 o
   0  20   2        4.28        6.77      6.83 o
   1  20   2        0.12       -7.79      7.79 o
   2  20   2        3.72        5.79      7.85 o
 -13   1   3        2.26        1.36     13.96 o
 -12   1   3        4.76       -7.17      7.17 o
 -11   1   3        0.52       -5.49      5.87 o
 -10   1   3      406.46      353.28     10.11 o
  -9   1   3       28.64       32.26      4.65 o
  -8   1   3      204.33      211.97      6.24 o
  -7   1   3      297.59      300.18      6.06 o
  -6   1   3      603.94      587.53      8.20 o
  -5   1   3     1268.65     1343.40     15.71 o
  -4   1   3      627.73      697.40      9.09 o
  -3   1   3     2930.62     3149.92     63.08 o
  -2   1   3     3288.11     3133.79     49.48 o
  -1   1   3     6321.12     6017.95     44.46 o
   0   1   3     7751.47     7167.02     45.31 o
   1   1   3    35768.82    38522.37    244.25 o
   2   1   3     5940.77     5483.81     36.94 o
   3   1   3      487.15      459.25      5.73 o
   4   1   3        1.63       -0.12      2.31 o
   5   1   3       71.99       72.22      3.79 o
   6   1   3      100.79      109.94      4.42 o
   7   1   3       66.34       78.92      4.89 o
   8   1   3       17.41       16.78      4.52 o
   9   1   3        3.04       -5.45      5.45 o
  10   1   3      104.84      111.89     10.37 o
 -12   2   3       10.52        7.01      6.92 o
 -11   2   3       10.46        6.83      5.78 o
 -10   2   3       15.13        9.08      5.11 o
  -9   2   3       13.38        7.65      4.10 o
  -8   2   3      621.56      618.24      9.44 o
  -7   2   3        8.50        7.07      3.10 o
  -6   2   3       11.36        8.87      2.49 o
  -5   2   3     1080.82     1205.89     29.65 o
  -4   2   3      233.94      279.14      8.59 o
  -3   2   3     4190.52     4299.51    109.82 o
  -2   2   3     1008.31      999.74     16.29 o
  -1   2   3     1030.48      871.46      8.29 o
   0   2   3      336.66      321.29      5.12 o
   1   2   3        0.55        3.58      1.92 o
   2   2   3      457.19      418.06      5.12 o
   3   2   3      124.50      119.94      3.26 o
   4   2   3      311.34      340.36      5.43 o
   5   2   3        7.31        5.57      3.15 o
   6   2   3        9.10        6.02      3.76 o
   7   2   3       15.64       13.60      4.28 o
   8   2   3       72.55       61.90      5.54 o
   9   2   3        0.95       -5.12      5.12 o
  10   2   3        1.51       -2.27      6.76 o
 -12   3   3        0.40       -2.76      6.19 o
 -11   3   3        7.29        5.09      5.67 o
 -10   3   3       49.34       46.85      5.81 o
  -9   3   3       55.06       59.84      5.04 o
  -8   3   3        1.56        1.06      3.77 o
  -7   3   3      121.74      134.14      5.18 o
  -6   3   3      622.48      652.03     20.87 o
  -5   3   3      736.69      850.06     23.71 o
  -4   3   3     1042.18     1107.85     32.03 o
  -3   3   3     8086.48     8500.74    256.56 o
  -2   3   3     4318.94     4148.71     70.47 o
  -1   3   3       42.89       29.93      2.18 o
   0   3   3     1324.44     1213.46     10.14 o
   1   3   3       11.32        9.32      1.91 o
   2   3   3     5748.65     5483.90     35.62 o
   3   3   3       77.76       77.30      3.47 o
   4   3   3      546.73      495.08     10.08 o
   5   3   3      490.17      467.68      8.00 o
   6   3   3       25.64       21.58      4.71 o
   7   3   3        1.65        0.06      4.03 o
   8   3   3        8.13        2.54      4.45 o
   9   3   3        1.14       -3.95      4.76 o
  10   3   3        0.18       -1.35      5.73 o
 -12   4   3        4.36        2.84      6.16 o
 -11   4   3       61.57       55.65      6.70 o
 -10   4   3       88.84       82.12      6.83 o
  -9   4   3       83.17       70.09      5.43 o
  -8   4   3       56.02       65.39      5.18 o
  -7   4   3      107.92      130.64      4.82 o
  -6   4   3      792.69      857.00     23.99 o
  -5   4   3      116.82       93.46      4.59 o
  -4   4   3     3877.83     4048.38    134.31 o
  -3   4   3      427.44      504.04     16.30 o
  -2   4   3       71.53       66.75      2.40 o
  -1   4   3     4245.90     4086.73     38.74 o
   0   4   3      148.26      130.94      3.20 o
   1   4   3      383.02      347.09      4.39 o
   2   4   3      651.10      661.27      6.41 o
   3   4   3     1819.13     1766.01     15.09 o
   4   4   3      200.78      197.41      5.04 o
   5   4   3       54.16       54.02      3.98 o
   6   4   3      129.55      137.95      5.83 o
   7   4   3        1.55        5.55      3.73 o
   8   4   3        4.53        6.37      4.58 o
   9   4   3        3.56       -2.62      4.73 o
  10   4   3        3.70        4.85      5.77 o
 -12   5   3        4.58       -4.74      5.80 o
 -11   5   3        3.73       -5.18      5.18 o
 -10   5   3       28.71       28.11      5.37 o
  -9   5   3        9.87        1.05      4.54 o
  -8   5   3       22.83       22.85      4.39 o
  -7   5   3       23.38       23.74      3.75 o
  -6   5   3      113.92      117.91      4.86 o
  -5   5   3     3146.81     3236.65     85.04 o
  -4   5   3        0.46        2.42      2.40 o
  -3   5   3       44.76       44.69      3.18 o
  -2   5   3      337.97      373.68      6.37 o
  -1   5   3      363.39      314.71      5.79 o
   0   5   3       18.58       21.75      2.16 o
   1   5   3        0.19        0.15      1.67 o
   2   5   3     3031.06     2978.47     24.83 o
   3   5   3       82.29       83.85      3.50 o
   4   5   3        0.45       -2.85      2.85 o
   5   5   3        5.46        1.20      3.12 o
   6   5   3        6.00        2.71      3.45 o
   7   5   3      146.88      129.74      7.46 o
   8   5   3        0.56       -1.93      4.77 o
   9   5   3        0.01       10.71      5.24 o
  10   5   3       28.51       22.81      6.92 o
 -12   6   3        2.12       -6.03      6.03 o
 -11   6   3        3.16        3.33      4.93 o
 -10   6   3        0.05       -3.38      5.21 o
  -9   6   3      333.45      328.83     13.77 o
  -8   6   3       79.59       66.69      7.32 o
  -7   6   3       71.84       96.22      6.78 o
  -6   6   3      782.85      735.31     13.48 o
  -5   6   3     1602.95     1620.60     42.01 o
  -4   6   3        1.62        2.95      2.46 o
  -3   6   3       29.15       30.55      2.35 o
  -2   6   3      161.05      177.11      4.04 o
  -1   6   3      603.02      536.76      7.77 o
   0   6   3        5.87        0.61      2.05 o
   1   6   3       87.93       94.87      2.82 o
   2   6   3      991.56      939.31     11.78 o
   3   6   3      279.77      286.55      5.44 o
   4   6   3      360.75      380.07      7.07 o
   5   6   3        0.07       -3.61      3.61 o
   6   6   3       30.66       28.11      3.90 o
   7   6   3        7.89        0.29      3.99 o
   8   6   3       65.56       61.28      5.51 o
   9   6   3        2.53        7.03      5.13 o
  10   6   3       34.88       29.37      6.58 o
 -12   7   3        0.35       -2.04      7.80 o
 -11   7   3        0.30       11.53     12.57 o
 -10   7   3       38.28       43.25      8.83 o
  -9   7   3        0.03       -5.63      5.90 o
  -8   7   3      263.29      237.60      9.74 o
  -7   7   3       35.75       28.45      5.86 o
  -6   7   3      314.70      330.76      9.35 o
  -5   7   3      137.72      156.76      5.53 o
  -4   7   3        1.61        1.99      2.17 o
  -3   7   3       79.87       91.48      3.23 o
  -2   7   3      218.49      257.46      5.07 o
  -1   7   3      284.12      261.41      5.10 o
   0   7   3      407.45      400.31      6.24 o
   1   7   3     2602.44     2525.89     17.09 o
   2   7   3      195.90      195.31      4.53 o
   3   7   3        4.02        8.28      2.82 o
   4   7   3       21.07       15.30      3.36 o
   5   7   3       54.46       58.80      4.75 o
   6   7   3       58.05       56.97      5.21 o
   7   7   3      275.01      247.47      7.47 o
   8   7   3        1.69        6.71      4.39 o
   9   7   3        4.97        3.56      5.06 o
  10   7   3       41.39       41.12      9.48 o
 -12   8   3        0.30        1.63     17.38 o
 -11   8   3        4.22       -1.83      8.23 o
 -10   8   3        1.05        4.73      7.95 o
  -9   8   3       47.25       42.72      7.80 o
  -8   8   3       93.86       92.58      8.09 o
  -7   8   3        0.00       -1.41      4.51 o
  -6   8   3      155.77      175.08      6.75 o
  -5   8   3      423.51      454.43      9.96 o
  -4   8   3       32.99       38.66      3.08 o
  -3   8   3      574.26      556.27      9.37 o
  -2   8   3      183.60      183.11      4.61 o
  -1   8   3     1206.20     1191.40     14.25 o
   0   8   3       14.24       16.24      2.83 o
   1   8   3      320.05      321.57      5.30 o
   2   8   3        0.33       -0.88      2.49 o
   3   8   3        0.03       -2.31      2.78 o
   4   8   3        7.78        4.42      3.31 o
   5   8   3        1.11       -3.65      3.80 o
   6   8   3       86.71       87.09      7.15 o
   7   8   3        0.00       -4.66      5.24 o
   8   8   3        0.14       -1.74      4.44 o
   9   8   3        1.38        1.98      4.90 o
 -11   9   3       12.45       12.57     13.18 o
 -10   9   3       92.70       80.76      8.35 o
  -9   9   3        0.39       -1.94      5.23 o
  -8   9   3        0.81       -4.40      4.77 o
  -7   9   3      138.03      154.48      7.57 o
  -6   9   3       33.33       39.50      4.81 o
  -5   9   3        5.04        4.35      3.08 o
  -4   9   3       86.44       93.64      3.76 o
  -3   9   3       45.26       49.01      3.15 o
  -2   9   3      191.86      220.97      5.44 o
  -1   9   3      836.40      898.82     14.08 o
   0   9   3      995.58      956.23     11.41 o
   1   9   3      494.35      515.52      8.19 o
   2   9   3       33.07       42.37      3.77 o
   3   9   3       95.97      103.68      4.27 o
   4   9   3       25.66       24.99      3.90 o
   5   9   3       14.10       12.69      4.12 o
   6   9   3        0.04        2.25      4.36 o
   7   9   3       42.70       41.79      7.19 o
   8   9   3       43.16       40.94      7.41 o
   9   9   3        0.86       -0.87      5.92 o
 -11  10   3        1.46       10.83      9.97 o
 -10  10   3        0.01       -3.02      7.93 o
  -9  10   3       32.23       26.94      6.81 o
  -8  10   3        6.45        7.57      5.87 o
  -7  10   3       14.43       10.15      4.90 o
  -6  10   3      361.97      367.80     14.46 o
  -5  10   3        0.27        8.41      3.45 o
  -4  10   3      147.10      161.74      5.26 o
  -3  10   3      161.06      173.79      5.35 o
  -2  10   3      448.13      442.25      7.55 o
  -1  10   3      174.53      151.45      4.53 o
   0  10   3        1.46       -1.51      3.35 o
   1  10   3        0.19       -3.23      3.23 o
   2  10   3       17.95       12.61      3.78 o
   3  10   3       11.12        9.35      3.34 o
   4  10   3      123.71      131.64      5.38 o
   5  10   3      302.99      301.10     13.69 o
   6  10   3       61.87       61.45      7.31 o
   7  10   3       17.59       15.94      6.37 o
   8  10   3       12.06        9.69      7.70 o
   9  10   3        1.75        6.54      8.29 o
 -11  11   3       10.49       13.30     11.67 o
 -10  11   3       15.92        5.79     10.51 o
  -9  11   3        4.02       -6.30      6.30 o
  -8  11   3       22.09       25.97      7.30 o
  -7  11   3       58.61       57.14      8.01 o
  -6  11   3        3.12        0.39      4.10 o
  -5  11   3       38.40       54.06      4.68 o
  -4  11   3      396.34      377.11      7.78 o
  -3  11   3      120.57      138.68      5.06 o
  -2  11   3      142.25      146.78      5.54 o
  -1  11   3      212.62      225.87      6.93 o
   0  11   3        2.82       -2.72      3.84 o
   1  11   3       34.72       28.52      4.18 o
   2  11   3       31.28       19.86      4.26 o
   3  11   3      220.00      214.41      6.79 o
   4  11   3      389.03      356.58      8.97 o
   5  11   3       93.29      106.22      6.79 o
   6  11   3       21.36       14.57      5.99 o
   7  11   3       17.12       21.21      8.08 o
   8  11   3        4.44        5.49      8.36 o
 -10  12   3        9.06       17.63     11.30 o
  -9  12   3        8.46        6.09      7.62 o
  -8  12   3        0.50       -3.36      7.24 o
  -7  12   3        3.50       -6.19      6.19 o
  -6  12   3        3.04        8.32      4.64 o
  -5  12   3      638.42      610.74     11.55 o
  -4  12   3       85.72       97.12      5.91 o
  -3  12   3        0.06        2.46      4.33 o
  -2  12   3       84.50       92.41      5.37 o
  -1  12   3       41.41       32.15      5.19 o
   0  12   3        0.50       -4.01      4.01 o
   1  12   3       51.65       66.85      5.28 o
   2  12   3      172.46      168.26      9.43 o
   3  12   3       70.86       73.37      5.73 o
   4  12   3       77.47       66.30      5.63 o
   5  12   3       26.14       16.38      5.04 o
   6  12   3       41.33       48.20      7.23 o
   7  12   3       15.10        7.27      8.22 o
   8  12   3        0.01       -1.93      8.41 o
 -10  13   3        0.82       -0.70     13.75 o
  -9  13   3       13.93        3.95      9.08 o
  -8  13   3        0.48       -4.25      7.30 o
  -7  13   3        0.51        6.00      7.21 o
  -6  13   3        0.29       -0.43      5.53 o
  -5  13   3        4.85        2.40      4.30 o
  -4  13   3      158.84      157.36      8.05 o
  -3  13   3      162.09      179.11      7.93 o
  -2  13   3        3.34        3.73      4.14 o
  -1  13   3       25.17       21.11      5.29 o
   0  13   3       28.74       22.98      5.31 o
   1  13   3       48.00       43.42      5.15 o
   2  13   3        1.59       -0.51      4.88 o
   3  13   3        2.39       -3.21      4.90 o
   4  13   3       72.27       82.67      6.74 o
   5  13   3       15.40       16.60      6.02 o
   6  13   3       22.40       30.28      7.78 o
   7  13   3        0.21       19.13      9.04 o
   8  13   3        2.37        2.38      9.60 o
  -9  14   3        4.16        4.37     12.55 o
  -8  14   3        4.62        5.06      8.61 o
  -7  14   3        1.59       10.84      6.27 o
  -6  14   3        7.48       11.50      4.59 o
  -5  14   3       29.19       30.36      5.01 o
  -4  14   3       12.47        8.47      4.87 o
  -3  14   3       50.82       33.41      5.79 o
  -2  14   3      186.59      181.87     10.44 o
  -1  14   3        4.71       -0.82      4.62 o
   0  14   3        4.25        1.84      4.89 o
   1  14   3       60.98       55.38      5.49 o
   2  14   3       25.44       27.72      6.02 o
   3  14   3       37.02       34.30      6.44 o
   4  14   3       13.49        6.08      5.74 o
   5  14   3       17.41       24.12      6.08 o
   6  14   3        9.18        6.14      6.50 o
   7  14   3        0.00        1.49     13.44 o
  -9  15   3        8.02       -4.73     13.50 o
  -8  15   3       13.90       11.04     11.07 o
  -7  15   3        7.38        5.98      6.68 o
  -6  15   3        0.73       -4.59      4.59 o
  -5  15   3       47.48       41.07      5.80 o
  -4  15   3       10.74        1.38      6.08 o
  -3  15   3       47.18       33.65      6.76 o
  -2  15   3        1.32       -0.88      5.20 o
  -1  15   3       60.33       45.36      5.95 o
   0  15   3       31.02       21.41      5.47 o
   1  15   3        3.16       -3.72      4.71 o
   2  15   3        1.34       -5.35      5.35 o
   3  15   3       11.51       -0.59      6.02 o
   4  15   3        0.61        2.43      6.24 o
   5  15   3       46.36       46.82      7.60 o
   6  15   3        0.91       -0.81      7.52 o
   7  15   3        7.13       12.89     17.46 o
  -8  16   3        0.85        2.74     11.88 o
  -7  16   3        1.46       -1.77      5.92 o
  -6  16   3        0.04       -3.63      5.17 o
  -5  16   3        2.72        1.74      5.26 o
  -4  16   3        5.27        6.47      5.69 o
  -3  16   3       54.09       55.01      7.52 o
  -2  16   3        2.20        1.65      5.54 o
  -1  16   3       34.42       35.66      5.94 o
   0  16   3        4.18       10.94      5.30 o
   1  16   3       40.81       40.61      7.45 o
   2  16   3        0.02       -6.56      6.56 o
   3  16   3        4.63        0.59      6.18 o
   4  16   3        1.63        4.38      6.50 o
   5  16   3       15.07        8.47      7.00 o
   6  16   3       23.96        8.12     10.52 o
  -7  17   3        1.25       -3.05      6.53 o
  -6  17   3        4.88       11.83      5.84 o
  -5  17   3        9.90       12.07      6.18 o
  -4  17   3        0.22       -2.48      6.33 o
  -3  17   3        1.51       -1.85      6.61 o
  -2  17   3       49.54       41.13      6.76 o
  -1  17   3       74.46       69.49      7.51 o
   0  17   3        0.35       -5.19      5.19 o
   1  17   3        0.66       -5.95      5.95 o
   2  17   3        1.93        3.00      7.08 o
   3  17   3        0.78        9.85      7.39 o
   4  17   3        4.92        3.76      7.00 o
   5  17   3        4.99        5.21      7.61 o
  -7  18   3        0.15        1.32      8.04 o
  -6  18   3        3.49       -2.09      6.51 o
  -5  18   3        4.33        2.25      7.21 o
  -4  18   3        8.00        1.38      7.14 o
  -3  18   3        2.43        0.74      6.94 o
  -2  18   3       12.56       13.24      6.24 o
  -1  18   3        5.94        6.61      6.26 o
   0  18   3        0.35       -3.31      5.23 o
   1  18   3        0.08       10.30      6.70 o
   2  18   3        0.37        5.08      6.99 o
   3  18   3        2.95       14.45      8.76 o
   4  18   3        1.47       -4.27     10.51 o
  -5  19   3        8.51        6.97      7.94 o
  -4  19   3        1.69       -3.41      7.44 o
  -3  19   3        3.86       10.97      7.93 o
  -2  19   3        1.45        6.41      6.30 o
  -1  19   3        3.04       -5.33      6.21 o
   0  19   3        3.80       12.38      6.46 o
   1  19   3       10.78        2.91      7.53 o
   2  19   3        0.03        3.96      7.67 o
   3  19   3        7.36       -4.46      9.93 o
  -4  20   3        3.73        1.41      8.12 o
  -3  20   3        0.68       -1.88      9.49 o
  -2  20   3        4.53        4.13      8.03 o
  -1  20   3        0.00        2.96      7.02 o
   0  20   3        0.33       -7.15      7.29 o
   1  20   3        4.39        7.30      8.02 o
   2  20   3       15.64       35.21     22.62 o
 -13   0   4       62.96       95.18     15.00 o
 -12   0   4       16.54       12.97     10.65 o
 -11   0   4       17.16        8.97     14.14 o
 -10   0   4      515.19      514.65     16.23 o
  -9   0   4     2306.06     2237.34     31.41 o
  -8   0   4      483.23      482.46     11.30 o
  -7   0   4      935.77      941.75     14.79 o
  -6   0   4       82.10       98.68      5.28 o
  -5   0   4     3791.83     4275.98     45.93 o
  -4   0   4      579.69      530.02      9.46 o
  -3   0   4     2192.42     1986.57     24.57 o
  -2   0   4    14411.01    14033.91    141.90 o
  -1   0   4    71011.68    86983.36   1140.59 o
   0   0   4    35962.90    39237.57    327.60 o
   1   0   4     2398.50     2267.87     24.87 o
   2   0   4      593.70      507.26      8.96 o
   3   0   4      143.29      121.87      5.96 o
   4   0   4      218.02      200.69      8.36 o
   5   0   4       24.62       25.21      4.63 o
   6   0   4     1301.41     1271.34     23.54 o
   7   0   4       32.38       29.55      6.05 o
   8   0   4       92.25      108.59     11.83 o
   9   0   4       76.89       78.40     11.83 o
  10   0   4       63.22       65.91     19.32 o
 -13   1   4       26.50       33.02      9.53 o
 -12   1   4        6.77       10.10      6.70 o
 -11   1   4       12.01       25.88      6.62 o
 -10   1   4        1.88        2.76      4.58 o
  -9   1   4       13.26       13.23      4.67 o
  -8   1   4      341.28      335.95      7.89 o
  -7   1   4       10.30       15.67      3.05 o
  -6   1   4     1251.30     1477.30     16.99 o
  -5   1   4       16.11       18.71      2.31 o
  -4   1   4      107.23      143.92      3.68 o
  -3   1   4     1764.78     1625.10     17.79 o
  -2   1   4        5.73        2.69      2.12 o
  -1   1   4     5528.19     4945.84     50.30 o
   0   1   4    12591.75    12303.84     69.52 o
   1   1   4       33.26       29.13      2.49 o
   2   1   4      682.63      638.91      7.04 o
   3   1   4      471.01      479.15      6.51 o
   4   1   4       25.09       28.05      3.09 o
   5   1   4      280.50      289.75      6.36 o
   6   1   4       41.09       43.70      4.02 o
   7   1   4      292.86      301.36     10.72 o
   8   1   4       10.91        9.40      4.78 o
   9   1   4       15.43       22.53      7.42 o
  10   1   4        0.34       -7.16      7.16 o
 -13   2   4        5.57        8.51      9.30 o
 -12   2   4       34.14       35.41      7.46 o
 -11   2   4        2.16        1.98      5.57 o
 -10   2   4        0.35       -4.28      4.52 o
  -9   2   4       14.57        3.96      4.08 o
  -8   2   4       21.38       21.23      3.77 o
  -7   2   4      114.29      150.36      4.37 o
  -6   2   4       47.27       52.06      3.01 o
  -5   2   4     4232.79     4720.84    103.58 o
  -4   2   4      740.49      760.69     19.11 o
  -3   2   4      962.74      926.89     18.41 o
  -2   2   4     2214.98     2012.89     24.55 o
  -1   2   4       91.77       97.74      2.67 o
   0   2   4     4308.84     3860.90     28.40 o
   1   2   4     2615.50     2474.70     18.48 o
   2   2   4     1491.35     1377.15     11.51 o
   3   2   4      116.89       98.95      3.50 o
   4   2   4      313.55      308.91      5.86 o
   5   2   4      103.21      104.21      4.35 o
   6   2   4        0.13       -3.83      3.83 o
   7   2   4        2.70        3.57      4.08 o
   8   2   4       86.15       89.90      6.28 o
   9   2   4        0.10       -5.93      5.93 o
  10   2   4        2.75        8.09      8.15 o
 -13   3   4        0.98       -7.41      7.79 o
 -12   3   4        5.38       -5.98      5.98 o
 -11   3   4       44.76       48.76      6.53 o
 -10   3   4        2.86        3.15      4.67 o
  -9   3   4       36.92       37.19      4.79 o
  -8   3   4      100.38      123.75      5.05 o
  -7   3   4      192.96      203.04      5.45 o
  -6   3   4      162.37      198.37      4.43 o
  -5   3   4      104.82      127.82      5.18 o
  -4   3   4      159.40      182.69      5.80 o
  -3   3   4      592.14      619.01     11.75 o
  -2   3   4      788.21      722.51     10.46 o
  -1   3   4      940.36      881.56      7.64 o
   0   3   4        6.01        2.25      1.92 o
   1   3   4      196.15      194.11      4.07 o
   2   3   4      286.08      286.27      4.90 o
   3   3   4      579.98      643.46      7.71 o
   4   3   4      337.96      335.65      7.44 o
   5   3   4       20.72       24.49      3.89 o
   6   3   4       71.86       62.92      4.87 o
   7   3   4        2.28       -1.12      3.97 o
   8   3   4      123.89      143.12      7.77 o
   9   3   4        4.48       -4.29      4.65 o
  10   3   4        7.71        4.97      8.14 o
 -13   4   4       34.54       54.90     12.41 o
 -12   4   4        0.00       -5.62      5.62 o
 -11   4   4        3.31        7.34      5.44 o
 -10   4   4       87.24       73.89      5.86 o
  -9   4   4       12.21        9.68      3.98 o
  -8   4   4      144.41      172.32      5.69 o
  -7   4   4       37.24       47.78      3.70 o
  -6   4   4      752.70      861.33     29.17 o
  -5   4   4      482.74      489.90     16.51 o
  -4   4   4     1470.78     1432.68     38.37 o
  -3   4   4      306.28      292.12      5.87 o
  -2   4   4       77.51       79.34      3.06 o
  -1   4   4      422.19      368.27      5.50 o
   0   4   4      129.30      114.38      3.14 o
   1   4   4       94.18       93.19      2.87 o
   2   4   4       23.47       20.66      2.24 o
   3   4   4      282.29      271.05      5.37 o
   4   4   4      258.43      251.72      6.30 o
   5   4   4      589.12      568.72      9.40 o
   6   4   4       45.88       44.59      4.57 o
   7   4   4       18.64        7.27      4.17 o
   8   4   4        3.70        7.08      4.58 o
   9   4   4       34.50       29.55      5.53 o
  10   4   4        6.93        7.72     12.48 o
 -12   5   4        0.62       -2.45      5.79 o
 -11   5   4        0.11        4.79      5.27 o
 -10   5   4       12.97       10.12      4.63 o
  -9   5   4       40.75       43.61      5.33 o
  -8   5   4        3.70        6.62      4.06 o
  -7   5   4       63.68       78.67      4.98 o
  -6   5   4        2.75        2.44      2.54 o
  -5   5   4     1125.38     1250.02     37.58 o
  -4   5   4      574.90      578.18     19.21 o
  -3   5   4        0.13       -1.05      1.84 o
  -2   5   4        0.19       -1.93      1.93 o
  -1   5   4     2319.05     2253.60     20.27 o
   0   5   4      711.68      644.30      7.01 o
   1   5   4      601.77      561.41      6.00 o
   2   5   4      436.18      408.96      5.12 o
   3   5   4      218.97      234.49      5.41 o
   4   5   4        4.12        0.57      3.18 o
   5   5   4        9.55        7.30      3.56 o
   6   5   4        0.41       -2.59      3.66 o
   7   5   4        1.16       -3.83      3.83 o
   8   5   4        7.85       12.35      4.82 o
   9   5   4        2.17       -2.92      6.55 o
 -12   6   4       15.84        5.34      6.77 o
 -11   6   4        4.95        0.69      5.08 o
 -10   6   4        4.41       -2.21      4.61 o
  -9   6   4        0.78       -4.29      4.29 o
  -8   6   4      123.15      134.48      7.06 o
  -7   6   4      112.18      131.69      7.89 o
  -6   6   4       55.34       47.13      3.88 o
  -5   6   4       34.95       44.08      3.10 o
  -4   6   4        0.24        1.60      2.52 o
  -3   6   4       23.20       26.22      2.19 o
  -2   6   4       12.05        9.30      2.21 o
  -1   6   4       23.89       24.63      2.57 o
   0   6   4      131.85      128.24      3.77 o
   1   6   4      113.37      119.04      3.30 o
   2   6   4      487.64      434.09      6.46 o
   3   6   4       39.58       48.72      3.25 o
   4   6   4        2.66        4.12      3.22 o
   5   6   4        2.56        1.65      3.80 o
   6   6   4        6.64        2.48      3.78 o
   7   6   4        1.08       -3.98      3.98 o
   8   6   4        2.92       -1.97      4.80 o
   9   6   4       14.27       10.36      5.41 o
 -12   7   4        0.07        1.72      7.12 o
 -11   7   4        0.01       15.01      9.53 o
 -10   7   4        4.71       11.72      5.81 o
  -9   7   4        5.95        3.89      6.19 o
  -8   7   4      119.38      122.83      8.64 o
  -7   7   4        0.07        5.02      5.64 o
  -6   7   4       39.65       46.49      3.75 o
  -5   7   4      120.36      140.42      5.61 o
  -4   7   4      136.69      146.28      3.97 o
  -3   7   4       18.50       13.49      2.25 o
  -2   7   4      464.15      483.36      6.41 o
  -1   7   4      255.19      243.50      5.10 o
   0   7   4       89.27      105.10      3.78 o
   1   7   4       13.82       15.75      2.23 o
   2   7   4      172.13      176.66      4.65 o
   3   7   4       29.30       27.99      3.07 o
   4   7   4        6.29        8.74      3.22 o
   5   7   4       16.40       13.45      3.67 o
   6   7   4        0.65        1.07      3.66 o
   7   7   4        1.93        0.60      4.50 o
   8   7   4        4.02       -1.61      4.75 o
   9   7   4        9.45       12.77      5.45 o
 -12   8   4        5.61       24.41     23.50 o
 -11   8   4        1.92       -4.55      7.69 o
 -10   8   4       13.86        5.36      6.84 o
  -9   8   4      222.84      231.41     11.24 o
  -8   8   4       37.01       44.05      7.20 o
  -7   8   4      229.67      215.83      8.37 o
  -6   8   4      166.64      159.68      5.75 o
  -5   8   4      162.64      156.25      5.56 o
  -4   8   4      136.87      142.31      4.17 o
  -3   8   4      162.30      151.69      4.03 o
  -2   8   4      113.78      149.79      4.19 o
  -1   8   4     1952.53     1944.84     14.71 o
   0   8   4      273.01      311.03      6.29 o
   1   8   4      359.18      370.36      7.97 o
   2   8   4      331.42      328.35      7.86 o
   3   8   4      352.67      337.25      7.05 o
   4   8   4        1.00        0.99      3.45 o
   5   8   4        0.03       -1.87      3.46 o
   6   8   4        7.10        3.13      5.00 o
   7   8   4        6.21       -1.09      4.75 o
   8   8   4        6.94       14.18      5.31 o
   9   8   4        0.11       -3.96      5.14 o
 -12   9   4        0.06      -14.96     15.72 o
 -11   9   4        0.06       -6.28      8.50 o
 -10   9   4        1.43        2.36      6.55 o
  -9   9   4      119.20      142.80      9.49 o
  -8   9   4      103.61       98.17      7.29 o
  -7   9   4        8.29        5.70      4.62 o
  -6   9   4      172.20      173.48      5.64 o
  -5   9   4      105.58      103.67      4.31 o
  -4   9   4       53.21       61.99      3.52 o
  -3   9   4       93.85       78.91      4.13 o
  -2   9   4       49.25       51.32      3.21 o
  -1   9   4      135.12      125.30      4.25 o
   0   9   4       11.02        4.03      3.17 o
   1   9   4       42.51       39.26      3.50 o
   2   9   4       55.16       51.85      3.99 o
   3   9   4        9.32        6.51      3.36 o
   4   9   4       15.49       18.61      3.92 o
   5   9   4       48.42       49.26      4.42 o
   6   9   4        0.21       -1.84      4.08 o
   7   9   4       43.19       38.89      5.22 o
   8   9   4        1.90       -0.23      4.98 o
   9   9   4        3.37       12.89      7.49 o
 -11  10   4       10.92       16.00     11.19 o
 -10  10   4       18.50        3.94      7.28 o
  -9  10   4        3.38       13.51      6.75 o
  -8  10   4       20.45       35.61      6.55 o
  -7  10   4       38.39       34.38      6.01 o
  -6  10   4        9.41        8.38      4.08 o
  -5  10   4      172.38      160.75      6.30 o
  -4  10   4        1.77        3.14      3.37 o
  -3  10   4        2.56        1.44      3.15 o
  -2  10   4        9.56        9.93      3.15 o
  -1  10   4       51.89       56.06      4.33 o
   0  10   4      110.33      113.21      6.13 o
   1  10   4      316.70      374.48      9.33 o
   2  10   4        8.53        8.03      3.94 o
   3  10   4      286.28      318.40      8.28 o
   4  10   4       11.96        9.40      3.71 o
   5  10   4       40.51       37.10      4.44 o
   6  10   4       25.93       28.38      5.31 o
   7  10   4        1.29       -2.02      4.32 o
   8  10   4        3.88        5.72      6.09 o
 -11  11   4        2.40        0.15      9.94 o
 -10  11   4        0.90       -2.46      8.18 o
  -9  11   4       24.04       24.58      7.38 o
  -8  11   4       10.03       17.91      6.78 o
  -7  11   4        4.17        7.33      6.19 o
  -6  11   4      562.32      551.59     14.92 o
  -5  11   4     1357.20     1299.01     15.10 o
  -4  11   4       71.36       68.97      4.74 o
  -3  11   4      682.92      637.83     11.92 o
  -2  11   4        0.04        5.34      4.03 o
  -1  11   4     1234.00     1179.17     17.76 o
   0  11   4       71.11       75.09      5.40 o
   1  11   4       96.78       98.28      5.40 o
   2  11   4      172.38      177.93      8.52 o
   3  11   4      103.86       87.96      5.45 o
   4  11   4        0.78       -1.81      3.98 o
   5  11   4       12.08        3.05      5.18 o
   6  11   4        6.23        9.92      4.49 o
   7  11   4       13.31        8.69      6.42 o
   8  11   4        6.68        6.84      6.55 o
 -11  12   4       14.36      -15.95     25.97 o
 -10  12   4       21.76       37.05     10.85 o
  -9  12   4       35.59       40.14      8.75 o
  -8  12   4       30.49       31.51      8.04 o
  -7  12   4       28.31       28.87      6.34 o
  -6  12   4      294.12      283.37      8.86 o
  -5  12   4      537.04      543.92      9.96 o
  -4  12   4     1148.25     1145.81     19.07 o
  -3  12   4      164.38      170.61      8.12 o
  -2  12   4       21.25       16.34      4.95 o
  -1  12   4        8.22        6.66      4.78 o
   0  12   4        0.32       -3.73      5.03 o
   1  12   4      180.61      188.23      8.65 o
   2  12   4       82.22       82.00      6.39 o
   3  12   4        2.70        3.24      6.27 o
   4  12   4       98.81      103.24      6.20 o
   5  12   4       41.57       46.58      5.37 o
   6  12   4       20.24       24.95      5.23 o
   7  12   4        6.93        2.15      8.00 o
   8  12   4        0.21       13.19      8.76 o
 -10  13   4       11.08       -0.22     11.83 o
  -9  13   4        2.12        7.80     10.03 o
  -8  13   4       12.82       12.57      8.30 o
  -7  13   4        7.27        2.04      4.95 o
  -6  13   4       32.11       30.70      4.75 o
  -5  13   4        3.10       -1.63      4.25 o
  -4  13   4       53.02       50.96      5.98 o
  -3  13   4        0.60       -4.20      4.20 o
  -2  13   4      281.77      291.81      9.86 o
  -1  13   4        5.43       11.76      5.18 o
   0  13   4       84.89       76.39      6.42 o
   1  13   4       14.61       18.81      4.94 o
   2  13   4      161.46      146.37     11.06 o
   3  13   4       89.61       91.13      7.70 o
   4  13   4        0.00        4.43      5.33 o
   5  13   4       16.45       26.20      6.37 o
   6  13   4       60.20       63.10      7.91 o
   7  13   4        0.64       -4.24      7.65 o
 -10  14   4       14.07       28.38     22.59 o
  -9  14   4        0.00      -13.11     20.88 o
  -8  14   4       11.89        3.18      8.60 o
  -7  14   4      122.53      133.68      8.76 o
  -6  14   4        0.15        7.05      4.67 o
  -5  14   4        2.32       -1.05      4.58 o
  -4  14   4        4.38       -0.73      4.98 o
  -3  14   4      184.18      167.27      7.74 o
  -2  14   4       30.79       29.34      6.94 o
  -1  14   4       19.69       23.42      5.65 o
   0  14   4        4.32        6.60      5.05 o
   1  14   4       15.90       18.62      6.33 o
   2  14   4        0.80        4.42      5.89 o
   3  14   4        6.07        3.00      5.77 o
   4  14   4       20.00       13.86      6.23 o
   5  14   4        0.00        5.73      6.03 o
   6  14   4       12.61       17.55      6.10 o
   7  14   4        5.25       23.10      8.39 o
  -9  15   4        4.86       -1.22     11.99 o
  -8  15   4        6.26       10.01      9.20 o
  -7  15   4        8.79        7.95      5.17 o
  -6  15   4       27.21       21.52      5.80 o
  -5  15   4       11.40        6.27      5.38 o
  -4  15   4        0.68       -5.12      5.12 o
  -3  15   4       65.89       71.81      7.99 o
  -2  15   4        4.47       -1.01      4.94 o
  -1  15   4        0.65       -0.50      5.13 o
   0  15   4        0.70       -4.97      4.97 o
   1  15   4       39.34       27.36      6.87 o
   2  15   4        7.40        0.39      6.04 o
   3  15   4       35.31       36.04      7.42 o
   4  15   4        3.23        7.12      6.34 o
   5  15   4       36.25       23.69     11.83 o
   6  15   4        0.25       10.83      8.55 o
  -8  16   4        0.00       -3.26      6.94 o
  -7  16   4       11.59       14.65      5.66 o
  -6  16   4        0.02       -5.43      5.57 o
  -5  16   4        8.15       12.05      5.91 o
  -4  16   4        5.02        6.60      6.21 o
  -3  16   4        5.26        3.37      5.36 o
  -2  16   4       88.11       81.21      7.51 o
  -1  16   4        9.73        6.34      5.29 o
   0  16   4        1.21        0.45      5.37 o
   1  16   4        4.19       -4.90      7.02 o
   2  16   4       16.63       26.56      7.75 o
   3  16   4        5.43       -1.71      7.27 o
   4  16   4        0.63       10.06      7.33 o
   5  16   4        3.69       -3.09      7.42 o
  -8  17   4        1.57       -0.08     10.36 o
  -7  17   4        3.12        5.07      6.11 o
  -6  17   4        7.56        7.28      6.27 o
  -5  17   4        1.43       -6.08      6.08 o
  -4  17   4        9.41        2.00      6.85 o
  -3  17   4       13.75       13.86      7.10 o
  -2  17   4       61.99       79.06      7.83 o
  -1  17   4       10.47       14.84      5.78 o
   0  17   4       19.79       13.32      5.68 o
   1  17   4        0.01       -0.91      6.82 o
   2  17   4        0.82        2.65      7.37 o
   3  17   4        0.09       -6.99      7.75 o
   4  17   4        2.10       -9.84     12.93 o
   5  17   4        0.04       -8.70     12.35 o
  -7  18   4        0.02       -0.65      6.61 o
  -6  18   4        0.44        3.32      7.45 o
  -5  18   4        0.90        1.69      7.68 o
  -4  18   4        1.77        5.14      7.17 o
  -3  18   4        0.14        2.87      7.06 o
  -2  18   4        6.34        1.69      6.19 o
  -1  18   4       28.30       25.54      6.85 o
   0  18   4        1.64       10.87      6.06 o
   1  18   4        1.60       15.95      7.49 o
   2  18   4        3.77       -7.26      7.26 o
   3  18   4        0.00        1.41      8.28 o
   4  18   4        0.86       -2.13      9.35 o
  -6  19   4        2.63       -3.19     10.83 o
  -5  19   4        5.59        6.66     11.23 o
  -4  19   4        1.09        5.00      7.85 o
  -3  19   4        4.37        8.55      7.70 o
  -2  19   4        1.44       -1.56      6.42 o
  -1  19   4        1.31       -5.42      6.21 o
   0  19   4        0.46       10.76      6.03 o
   1  19   4        2.58       -0.91      7.44 o
   2  19   4        0.29       18.02      7.97 o
  -4  20   4        4.72       15.20      8.64 o
  -3  20   4        5.18       -4.48      9.18 o
  -2  20   4        0.31        3.51      6.74 o
  -1  20   4        0.04        7.73      6.89 o
   0  20   4       13.44       13.04      8.83 o
   1  20   4        0.06       -6.25     13.51 o
 -13   1   5        6.16       -8.05      8.05 o
 -12   1   5        2.39       -4.18      6.20 o
 -11   1   5       39.06       24.62      5.88 o
 -10   1   5      202.53      224.84      7.99 o
  -9   1   5     1397.08     1335.46     15.99 o
  -8   1   5        0.65       -1.19      3.40 o
  -7   1   5       14.37        5.18      2.63 o
  -6   1   5        3.57        4.39      2.42 o
  -5   1   5        2.10        2.60      2.30 o
  -4   1   5        0.12       -2.10      2.10 o
  -3   1   5      184.43      179.36      4.08 o
  -2   1   5       22.76       20.35      2.51 o
  -1   1   5     6536.37     6126.71     37.74 o
   0   1   5     4001.08     3641.22     23.68 o
   1   1   5        4.73        6.71      2.72 o
   2   1   5     1181.94     1144.00     10.64 o
   3   1   5      110.81      117.99      4.09 o
   4   1   5        2.56        1.56      3.11 o
   5   1   5       31.71       25.04      4.20 o
   6   1   5        0.00       -1.84      3.71 o
   7   1   5       35.47       28.43      5.52 o
   8   1   5       41.24       39.74      6.09 o
   9   1   5       33.88       37.26      7.61 o
 -13   2   5        5.48       11.11      8.78 o
 -12   2   5       10.99       19.84      6.59 o
 -11   2   5        2.68        0.11      5.01 o
 -10   2   5        0.80        0.85      4.62 o
  -9   2   5      179.98      178.45      6.52 o
  -8   2   5        8.17        1.30      3.15 o
  -7   2   5      236.67      243.52      6.13 o
  -6   2   5       51.45       58.27      3.61 o
  -5   2   5      321.53      388.96     10.28 o
  -4   2   5      234.46      239.69      5.98 o
  -3   2   5      334.13      281.25      5.30 o
  -2   2   5        0.68       -0.58      2.10 o
  -1   2   5      257.03      216.60      4.14 o
   0   2   5       56.88       66.34      2.86 o
   1   2   5      753.85      723.18      8.02 o
   2   2   5      738.98      725.86      8.40 o
   3   2   5      107.15      118.52      4.25 o
   4   2   5        4.39        3.22      2.89 o
   5   2   5      145.74      139.16      5.11 o
   6   2   5        2.15        3.88      4.20 o
   7   2   5        3.25        1.92      4.36 o
   8   2   5        1.27       -4.69      4.69 o
   9   2   5        1.62       -6.30      6.30 o
 -13   3   5       23.33       22.26      7.56 o
 -12   3   5       37.90       42.45      7.59 o
 -11   3   5        1.75       -1.69      4.93 o
 -10   3   5       68.67       62.36      6.12 o
  -9   3   5       23.21       18.17      4.05 o
  -8   3   5       16.38       20.78      3.76 o
  -7   3   5        1.52        5.61      3.19 o
  -6   3   5       38.85       40.38      3.24 o
  -5   3   5      141.55      158.68      6.26 o
  -4   3   5     2714.48     2746.04     64.58 o
  -3   3   5      189.88      175.86      3.72 o
  -2   3   5      526.97      499.97      6.06 o
  -1   3   5     2011.36     1807.32     14.29 o
   0   3   5      131.14      123.16      4.11 o
   1   3   5      108.88      108.79      3.63 o
   2   3   5      347.99      360.77      6.04 o
   3   3   5      330.51      303.08      6.78 o
   4   3   5       35.20       33.32      3.42 o
   5   3   5       61.15       76.72      4.81 o
   6   3   5       73.72       68.36      5.25 o
   7   3   5       23.94       27.24      4.84 o
   8   3   5        4.22        3.52      4.91 o
   9   3   5        4.15        0.92      5.63 o
 -13   4   5       13.73        8.33      7.24 o
 -12   4   5        1.43        6.73      7.21 o
 -11   4   5       76.30       60.94      7.02 o
 -10   4   5       22.10       29.52      5.28 o
  -9   4   5       32.10       40.50      5.55 o
  -8   4   5        0.67        2.84      3.51 o
  -7   4   5        0.07       -0.99      3.24 o
  -6   4   5      507.13      524.99     18.59 o
  -5   4   5     2569.14     2956.29     88.05 o
  -4   4   5     2864.35     3001.55     71.21 o
  -3   4   5      566.04      540.82      8.05 o
  -2   4   5      839.79      787.10      8.15 o
  -1   4   5       15.08       21.61      2.23 o
   0   4   5     1271.80     1146.51     10.20 o
   1   4   5        4.75        3.66      2.26 o
   2   4   5        0.15       -0.50      2.27 o
   3   4   5       26.25       24.89      2.99 o
   4   4   5       95.28       92.99      5.56 o
   5   4   5       15.17       10.44      3.83 o
   6   4   5       41.58       41.21      4.82 o
   7   4   5       43.56       44.09      5.26 o
   8   4   5        0.26        1.33      4.77 o
   9   4   5       39.28       43.98      7.20 o
 -13   5   5        1.88       -3.24      6.67 o
 -12   5   5        0.33        9.49      5.78 o
 -11   5   5        0.04        3.81      5.08 o
 -10   5   5      127.47      112.58      6.01 o
  -9   5   5        4.74        7.81      4.03 o
  -8   5   5        0.88       -4.13      4.13 o
  -7   5   5       69.11       90.69      5.55 o
  -6   5   5      290.28      376.61     13.71 o
  -5   5   5      376.38      385.00     14.50 o
  -4   5   5     2658.68     2685.74     61.11 o
  -3   5   5      797.26      836.89     13.74 o
  -2   5   5      101.41      129.12      3.77 o
  -1   5   5     1174.27     1130.20     10.47 o
   0   5   5       33.72       28.14      2.79 o
   1   5   5      456.86      481.76      6.28 o
   2   5   5       37.08       51.76      2.72 o
   3   5   5       22.91       19.95      3.32 o
   4   5   5       22.54       24.17      3.83 o
   5   5   5       10.11        5.64      3.68 o
   6   5   5        2.46        7.63      4.01 o
   7   5   5       10.37       10.28      4.52 o
   8   5   5        7.65       11.16      5.17 o
   9   5   5        0.93       -1.46      5.74 o
 -13   6   5        3.13        8.86     15.23 o
 -12   6   5       11.18        8.55      6.35 o
 -11   6   5        0.07        5.85      4.91 o
 -10   6   5       10.82        8.43      4.90 o
  -9   6   5      320.64      349.92      9.62 o
  -8   6   5      198.87      220.24      7.31 o
  -7   6   5        3.45        8.60      3.38 o
  -6   6   5      213.23      248.36      7.06 o
  -5   6   5      885.07      806.35     22.05 o
  -4   6   5      711.05      749.84     14.47 o
  -3   6   5      439.27      434.15      7.57 o
  -2   6   5       46.64       58.47      3.34 o
  -1   6   5      208.67      181.43      4.78 o
   0   6   5      409.72      368.84      6.77 o
   1   6   5      521.80      509.26      6.53 o
   2   6   5       41.75       43.40      2.64 o
   3   6   5      162.00      171.84      6.56 o
   4   6   5       26.93       20.75      3.83 o
   5   6   5       14.64       14.83      3.96 o
   6   6   5       83.98       77.31      5.37 o
   7   6   5       14.55       12.57      4.79 o
   8   6   5       17.64       21.99      5.18 o
   9   6   5        5.22        5.53      6.21 o
 -12   7   5        4.68       15.12      7.63 o
 -11   7   5        6.41       -5.56      6.04 o
 -10   7   5        1.33       -5.35      5.35 o
  -9   7   5       40.66       38.20      5.76 o
  -8   7   5       16.17        8.63      4.28 o
  -7   7   5      253.25      224.78      6.94 o
  -6   7   5      608.98      618.33     16.38 o
  -5   7   5     1424.71     1330.84     35.91 o
  -4   7   5       63.63       67.94      2.90 o
  -3   7   5       40.02       36.76      3.02 o
  -2   7   5     1974.75     2030.92     16.65 o
  -1   7   5      544.04      587.77      7.75 o
   0   7   5      746.52      724.46      8.74 o
   1   7   5       16.72        9.95      2.53 o
   2   7   5       41.03       40.06      3.06 o
   3   7   5        7.59        3.97      3.25 o
   4   7   5        5.38        2.14      3.57 o
   5   7   5        0.19       -1.87      3.60 o
   6   7   5        8.29        5.90      4.12 o
   7   7   5       76.89       75.34      5.89 o
   8   7   5       25.80       20.58      5.54 o
   9   7   5       15.14        4.31      7.89 o
 -12   8   5       12.03       14.89     13.14 o
 -11   8   5        8.82       -5.48      7.58 o
 -10   8   5       14.32       19.98      7.35 o
  -9   8   5       16.99        7.35      6.62 o
  -8   8   5      265.58      274.98     11.50 o
  -7   8   5       50.46       58.92      5.40 o
  -6   8   5        1.11        0.26      3.01 o
  -5   8   5        0.69       -0.75      2.69 o
  -4   8   5      194.09      184.28      5.53 o
  -3   8   5       85.73       91.64      3.94 o
  -2   8   5       73.97       88.28      3.86 o
  -1   8   5      881.51      871.51     10.03 o
   0   8   5      550.47      555.92      7.51 o
   1   8   5       55.95       63.48      3.64 o
   2   8   5      108.55      104.20      5.39 o
   3   8   5       57.35       63.61      4.21 o
   4   8   5       27.97       29.00      4.24 o
   5   8   5        1.37        1.07      5.30 o
   6   8   5      150.88      151.96      6.62 o
   7   8   5       15.18       11.38      5.02 o
   8   8   5        6.27        7.55      5.30 o
 -12   9   5        1.73       13.81     13.92 o
 -11   9   5        4.28       14.71     11.92 o
 -10   9   5       14.46       14.63      6.84 o
  -9   9   5       72.54       62.17      7.78 o
  -8   9   5        0.02       -5.56      5.56 o
  -7   9   5     1419.14     1373.10     36.33 o
  -6   9   5       48.79       53.36      4.31 o
  -5   9   5       17.80       16.35      3.43 o
  -4   9   5        3.01        5.84      2.89 o
  -3   9   5       12.76        9.72      3.37 o
  -2   9   5      114.04      116.57      4.56 o
  -1   9   5        1.99        0.06      3.18 o
   0   9   5       12.53        7.90      3.41 o
   1   9   5        0.18        0.36      3.19 o
   2   9   5       81.08       87.83      4.69 o
   3   9   5       65.35       59.38      4.35 o
   4   9   5       50.85       53.33      4.68 o
   5   9   5       31.66       22.90      4.52 o
   6   9   5       33.05       38.89      5.20 o
   7   9   5       16.73       21.02      5.31 o
   8   9   5        2.04        4.97      5.35 o
 -12  10   5        1.08       -0.13     18.97 o
 -11  10   5       16.94       22.49      9.89 o
 -10  10   5        0.14        2.64      7.59 o
  -9  10   5      117.15      103.24      9.72 o
  -8  10   5       11.74       12.26      6.42 o
  -7  10   5      112.08      127.13      6.39 o
  -6  10   5      366.88      355.29      9.67 o
  -5  10   5      252.70      226.29      6.60 o
  -4  10   5       21.95       18.62      3.49 o
  -3  10   5        0.31       -3.30      3.30 o
  -2  10   5        6.51        8.20      3.70 o
  -1  10   5      486.01      485.11      9.29 o
   0  10   5      102.89      102.14      5.31 o
   1  10   5       11.01       18.64      3.81 o
   2  10   5      456.60      433.78     10.37 o
   3  10   5       13.77       18.02      4.30 o
   4  10   5       16.42       23.31      4.39 o
   5  10   5       15.13       16.73      4.69 o
   6  10   5        2.40        3.10      4.77 o
   7  10   5        7.07        1.26      4.79 o
   8  10   5        0.42       -1.49      5.20 o
 -11  11   5        2.49        5.83      8.83 o
 -10  11   5        0.13       -8.01      8.01 o
  -9  11   5       16.95        7.50      7.38 o
  -8  11   5        3.12        2.81      6.23 o
  -7  11   5        0.64       -0.59      4.27 o
  -6  11   5      252.66      256.98      8.62 o
  -5  11   5       41.10       53.98      5.20 o
  -4  11   5       94.03       99.28      5.88 o
  -3  11   5        1.56       -0.38      3.77 o
  -2  11   5      296.09      333.97      9.27 o
  -1  11   5        1.45       11.44      4.68 o
   0  11   5        0.04       -1.34      3.90 o
   1  11   5        9.90       -0.32      3.89 o
   2  11   5       44.98       45.35      5.70 o
   3  11   5       57.49       45.09      6.50 o
   4  11   5      154.82      156.86      6.63 o
   5  11   5       28.71       21.84      5.44 o
   6  11   5        6.95       17.56      5.19 o
   7  11   5        0.07        0.46      5.14 o
 -11  12   5        2.60       10.43     11.86 o
 -10  12   5        0.39       -8.51      8.51 o
  -9  12   5       10.59        0.03      8.03 o
  -8  12   5        9.52       14.50      6.17 o
  -7  12   5        9.56        5.77      4.38 o
  -6  12   5       40.78       43.17      4.84 o
  -5  12   5      129.40      158.10      8.08 o
  -4  12   5      587.28      612.01     11.78 o
  -3  12   5        6.61        2.23      4.42 o
  -2  12   5       76.62       77.99      6.25 o
  -1  12   5       19.73       17.00      5.38 o
   0  12   5      121.76      140.49      7.64 o
   1  12   5        0.00       -0.09      4.18 o
   2  12   5        1.17        2.04      5.29 o
   3  12   5       26.51       25.27      6.02 o
   4  12   5       74.17       84.40      6.29 o
   5  12   5       15.84       20.10      5.10 o
   6  12   5       24.05       26.28      5.58 o
   7  12   5       10.21       14.01      5.92 o
 -10  13   5        0.40        9.23     10.71 o
  -9  13   5        5.73        4.92      8.67 o
  -8  13   5        0.55       -2.72      6.47 o
  -7  13   5        0.08       -0.90      4.24 o
  -6  13   5       20.31       12.65      4.75 o
  -5  13   5        0.69       -4.43      4.43 o
  -4  13   5       97.23      101.73      8.30 o
  -3  13   5       28.94       27.35      6.25 o
  -2  13   5       11.09       11.21      5.27 o
  -1  13   5        0.05        1.93      4.76 o
   0  13   5        0.68        3.50      4.68 o
   1  13   5        5.87       -0.68      5.51 o
   2  13   5        2.73       -4.31      5.39 o
   3  13   5        0.54       -5.57      5.57 o
   4  13   5       12.74        7.92      6.10 o
   5  13   5       37.37       35.90      6.02 o
   6  13   5        0.36       -5.47      5.47 o
   7  13   5        9.39       17.39      9.49 o
 -10  14   5        0.28       13.81     12.26 o
  -9  14   5        0.57       -8.92     10.73 o
  -8  14   5        9.26        4.43      5.73 o
  -7  14   5        3.74       -1.31      4.72 o
  -6  14   5        0.60       -4.86      5.89 o
  -5  14   5        0.92       -4.93      4.93 o
  -4  14   5       23.26       24.40      5.91 o
  -3  14   5       61.33       69.93      6.52 o
  -2  14   5       16.23       16.25      5.57 o
  -1  14   5        1.43       -0.31      4.94 o
   0  14   5        0.93       -1.52      4.86 o
   1  14   5       58.16       63.29      8.28 o
   2  14   5        0.31       -3.16      5.79 o
   3  14   5       11.83        3.70      6.27 o
   4  14   5        3.16       15.31      6.83 o
   5  14   5        4.56        0.91      7.57 o
   6  14   5        0.73       -3.90      6.26 o
  -9  15   5        2.22       20.65     12.57 o
  -8  15   5        0.27        5.52      5.81 o
  -7  15   5       21.84       11.76      5.76 o
  -6  15   5       12.00        7.00      6.07 o
  -5  15   5        0.07       11.57      5.64 o
  -4  15   5        5.69        0.93      5.99 o
  -3  15   5       15.22       17.29      5.78 o
  -2  15   5       62.67       55.49      7.68 o
  -1  15   5        0.03        8.55      5.46 o
   0  15   5        4.68       14.12      5.55 o
   1  15   5        1.16        8.98      7.05 o
   2  15   5       25.77       13.90      7.33 o
   3  15   5        2.39       -3.00      6.63 o
   4  15   5        0.53       -3.93      6.62 o
   5  15   5       10.87        4.14      7.51 o
   6  15   5        0.86       -3.45     25.45 o
  -9  16   5       12.77       31.23     15.17 o
  -8  16   5       20.57       15.35      6.10 o
  -7  16   5        0.26       -2.51      6.03 o
  -6  16   5       13.46       11.02      6.19 o
  -5  16   5        9.33        3.02      7.35 o
  -4  16   5        1.85        5.18      6.42 o
  -3  16   5       31.70       39.29      6.62 o
  -2  16   5       26.18       21.72      6.31 o
  -1  16   5      114.69      111.53      8.27 o
   0  16   5       25.44       22.47      6.25 o
   1  16   5        7.95       -2.03      6.75 o
   2  16   5        0.01        3.81      7.11 o
   3  16   5       24.17       40.47      9.27 o
   4  16   5        7.04        5.68      7.60 o
   5  16   5        1.30        4.80      7.94 o
  -8  17   5        0.05       -6.57      6.57 o
  -7  17   5       15.31       16.05      8.08 o
  -6  17   5       27.91       24.70      7.83 o
  -5  17   5        0.14       -3.15      6.41 o
  -4  17   5        1.25       -6.51      6.51 o
  -3  17   5        5.97        6.40      5.90 o
  -2  17   5       22.92       14.66      6.78 o
  -1  17   5       21.63       16.18      5.88 o
   0  17   5        1.25        4.39      6.01 o
   1  17   5       17.70       14.63      7.85 o
   2  17   5        9.99       10.15      8.10 o
   3  17   5        1.23       12.91      8.61 o
   4  17   5        1.06        3.22     14.18 o
  -7  18   5        6.15       -7.87     11.39 o
  -6  18   5       11.60       17.62      7.89 o
  -5  18   5       22.97       19.84      8.06 o
  -4  18   5        5.91       10.79      7.54 o
  -3  18   5        8.87       14.41      6.32 o
  -2  18   5        2.36        6.65      6.40 o
  -1  18   5        0.01       -2.39      7.14 o
   0  18   5        3.41        9.08      5.96 o
   1  18   5        2.37       16.48      8.25 o
   2  18   5        4.29        2.90      8.21 o
   3  18   5        0.02       -5.71     12.20 o
  -6  19   5        6.62       10.73     14.38 o
  -5  19   5        0.16       -5.35      7.64 o
  -4  19   5        1.84       -3.36      7.69 o
  -3  19   5        0.57       -4.15      7.45 o
  -2  19   5        0.03       -6.35      6.35 o
  -1  19   5        0.95       -1.95      6.66 o
   0  19   5        0.66       -3.40      8.15 o
   1  19   5        1.09        0.58      7.62 o
   2  19   5        0.80       -8.72      8.72 o
  -4  20   5        3.68        4.86     13.55 o
  -3  20   5        4.73        7.88      8.27 o
  -2  20   5        0.32        1.81      7.11 o
  -1  20   5        1.22       10.89      7.30 o
   0  20   5        1.93       -1.01     13.33 o
 -13   0   6       93.49      115.63     22.02 o
 -12   0   6        0.81       -3.50      8.44 o
 -11   0   6        0.29       -2.23      8.64 o
 -10   0   6        3.97        4.15      6.18 o
  -9   0   6      512.15      525.34     15.38 o
  -8   0   6      211.15      234.42     10.57 o
  -7   0   6       13.69        6.78      5.15 o
  -6   0   6      385.21      436.79      9.93 o
  -5   0   6        0.80       -3.06      3.36 o
  -4   0   6     3626.84     3586.30     35.54 o
  -3   0   6     2127.28     1986.61     23.68 o
  -2   0   6     4045.06     3827.99     41.88 o
  -1   0   6     2956.62     2885.36     26.94 o
   0   0   6     4910.60     4682.90     41.14 o
   1   0   6        6.33       10.07      3.02 o
   2   0   6     1273.68     1236.40     17.34 o
   3   0   6      468.78      462.75     12.17 o
   4   0   6      112.34      137.97      7.22 o
   5   0   6      396.17      369.98     13.14 o
   6   0   6      753.72      729.00     21.36 o
   7   0   6       17.63       17.71      6.25 o
   8   0   6       16.79       12.29      8.21 o
   9   0   6       42.28       24.97     11.09 o
 -13   1   6        2.70       -3.72      7.27 o
 -12   1   6       67.09       81.09      7.66 o
 -11   1   6       49.72       24.87      5.94 o
 -10   1   6      472.16      491.67     11.16 o
  -9   1   6       19.32       27.31      4.96 o
  -8   1   6        4.38       -0.40      3.63 o
  -7   1   6      375.69      364.81      9.16 o
  -6   1   6     1001.57     1084.74     17.23 o
  -5   1   6      553.31      537.97      8.36 o
  -4   1   6       96.02      109.72      3.60 o
  -3   1   6        5.70       13.19      2.45 o
  -2   1   6     3570.74     3337.57     24.31 o
  -1   1   6       34.88       34.20      2.23 o
   0   1   6       12.98        7.28      2.06 o
   1   1   6     1457.10     1377.02     11.42 o
   2   1   6      207.72      246.89      5.26 o
   3   1   6        2.77        1.32      2.90 o
   4   1   6        0.23       -2.22      3.40 o
   5   1   6      389.72      398.26      8.70 o
   6   1   6       12.60       15.20      4.34 o
   7   1   6        0.10       -3.58      4.75 o
   8   1   6        0.02        2.64      5.21 o
   9   1   6        0.49       -6.97      6.97 o
 -13   2   6       11.81       13.90      7.80 o
 -12   2   6        6.82       16.18      6.10 o
 -11   2   6       53.11       55.00      6.08 o
 -10   2   6       35.82       31.21      5.43 o
  -9   2   6      881.18      920.34     23.71 o
  -8   2   6      456.52      444.28     11.00 o
  -7   2   6      200.74      235.20      6.08 o
  -6   2   6      677.79      670.61     16.22 o
  -5   2   6      138.41      170.24      4.12 o
  -4   2   6      793.37      795.37      9.06 o
  -3   2   6      124.72      115.73      3.56 o
  -2   2   6     4899.06     4756.60     32.00 o
  -1   2   6      367.30      341.11      5.04 o
   0   2   6     1401.38     1414.08     11.04 o
   1   2   6      288.20      264.64      5.20 o
   2   2   6        4.03        2.44      2.62 o
   3   2   6      123.99      140.16      4.84 o
   4   2   6      390.16      401.58      8.73 o
   5   2   6        6.44       -0.64      3.60 o
   6   2   6       97.04       97.53      6.26 o
   7   2   6       26.91       26.59      5.49 o
   8   2   6        1.39       -4.88      5.01 o
   9   2   6       20.88       20.04      8.43 o
 -13   3   6        1.24        6.90      7.74 o
 -12   3   6        0.76       -5.36      5.36 o
 -11   3   6        0.09       -2.44      4.79 o
 -10   3   6      151.96      168.31      9.76 o
  -9   3   6      109.50      117.81      5.49 o
  -8   3   6        3.65       -2.09      3.36 o
  -7   3   6       28.88       24.59      3.73 o
  -6   3   6        6.19        7.92      3.08 o
  -5   3   6     1071.30     1125.22     28.12 o
  -4   3   6       60.66       71.99      2.83 o
  -3   3   6      973.83      849.24      8.46 o
  -2   3   6     1263.02     1077.95     10.61 o
  -1   3   6      160.02      161.24      3.89 o
   0   3   6        7.72        1.78      2.10 o
   1   3   6       31.04       30.83      2.86 o
   2   3   6       33.40       41.08      3.38 o
   3   3   6      240.81      245.84      6.96 o
   4   3   6       59.67       59.04      4.32 o
   5   3   6       48.70       51.42      5.20 o
   6   3   6        5.08       10.49      4.83 o
   7   3   6        0.01       -2.99      4.54 o
   8   3   6       15.01        2.09      5.49 o
   9   3   6       12.93        2.77      6.52 o
 -13   4   6        4.85        3.10      7.64 o
 -12   4   6      106.38      121.51      8.31 o
 -11   4   6        9.59       10.60      5.10 o
 -10   4   6        1.94       -2.49      4.12 o
  -9   4   6        5.48       11.15      4.01 o
  -8   4   6       69.76       80.75      5.21 o
  -7   4   6      223.37      260.52     11.02 o
  -6   4   6      392.07      463.58     16.23 o
  -5   4   6        0.24       -2.17      2.59 o
  -4   4   6      620.57      579.59      8.14 o
  -3   4   6     2911.22     2842.46     29.59 o
  -2   4   6      273.09      259.30      5.43 o
  -1   4   6       74.74       79.02      3.00 o
   0   4   6        3.27       -1.43      2.12 o
   1   4   6       10.24        5.03      2.54 o
   2   4   6      226.31      227.33      5.34 o
   3   4   6        0.38       -2.97      2.97 o
   4   4   6      284.91      254.84      8.62 o
   5   4   6       60.86       61.34      5.39 o
   6   4   6        9.25       15.97      4.73 o
   7   4   6        0.51       -4.63      4.63 o
   8   4   6        0.01        3.34      5.82 o
 -13   5   6        2.97        2.99      6.62 o
 -12   5   6        1.81        2.26      6.33 o
 -11   5   6       38.62       48.14      6.07 o
 -10   5   6        1.93       12.96      4.35 o
  -9   5   6       66.66       72.55      5.38 o
  -8   5   6       15.22       12.82      4.15 o
  -7   5   6      184.21      202.19      7.55 o
  -6   5   6      798.24      819.05     21.57 o
  -5   5   6       95.96      109.39      4.02 o
  -4   5   6     1561.76     1518.59     29.59 o
  -3   5   6       26.16       37.87      3.25 o
  -2   5   6      165.43      150.67      6.97 o
  -1   5   6      171.58      194.72      4.10 o
   0   5   6      516.13      489.35      6.64 o
   1   5   6        8.54       11.76      2.79 o
   2   5   6       37.03       40.14      3.40 o
   3   5   6       22.74       18.63      3.27 o
   4   5   6       33.70       31.83      4.27 o
   5   5   6       62.12       74.51      5.49 o
   6   5   6        8.09       13.25      4.57 o
   7   5   6        2.13       -0.58      4.94 o
   8   5   6       18.38       21.39      6.01 o
 -13   6   6        4.09       10.94      6.90 o
 -12   6   6       14.39       16.49      7.45 o
 -11   6   6        0.35        1.25      4.80 o
 -10   6   6       67.06       66.87      6.08 o
  -9   6   6       21.71       16.73      6.37 o
  -8   6   6      127.86      134.67      6.64 o
  -7   6   6      216.25      233.21      6.93 o
  -6   6   6       88.44      105.70      4.85 o
  -5   6   6       84.00       91.50      4.64 o
  -4   6   6        0.42       -1.42      2.36 o
  -3   6   6      149.95      160.63      5.23 o
  -2   6   6      126.58      146.63      4.37 o
  -1   6   6       33.23       31.19      2.55 o
   0   6   6       13.88       11.84      2.62 o
   1   6   6        4.39        9.08      2.90 o
   2   6   6      159.96      177.35      4.98 o
   3   6   6        4.24       -0.97      3.32 o
   4   6   6        0.40       -1.74      3.68 o
   5   6   6       36.52       31.41      4.64 o
   6   6   6       39.01       30.69      5.04 o
   7   6   6        0.14        1.05      4.91 o
   8   6   6        0.48       -5.34      5.34 o
 -13   7   6        0.71       -0.03     11.29 o
 -12   7   6       11.54        4.24      7.26 o
 -11   7   6        0.73        6.54      5.27 o
 -10   7   6       10.61        1.83      5.43 o
  -9   7   6       48.78       53.99      5.93 o
  -8   7   6       98.98       90.29      6.01 o
  -7   7   6        6.43        2.46      3.62 o
  -6   7   6       43.05       49.27      4.13 o
  -5   7   6        6.05        5.54      2.74 o
  -4   7   6       80.01       71.37      3.65 o
  -3   7   6      350.32      355.50      5.69 o
  -2   7   6       89.42       86.17      3.74 o
  -1   7   6       20.58       19.80      3.13 o
   0   7   6        3.88        3.31      2.77 o
   1   7   6       10.56        9.91      3.06 o
   2   7   6        5.56        4.82      2.91 o
   3   7   6       81.00       82.50      4.80 o
   4   7   6        4.65        1.62      3.71 o
   5   7   6        0.39       -0.16      4.04 o
   6   7   6        8.15        0.25      4.40 o
   7   7   6        9.11        6.59      4.99 o
   8   7   6       20.41       20.03      6.56 o
 -12   8   6        0.24       -0.06      9.07 o
 -11   8   6       11.18        8.39      7.55 o
 -10   8   6        0.01       -1.41      4.73 o
  -9   8   6      372.12      321.65     12.31 o
  -8   8   6        6.13       13.26      4.43 o
  -7   8   6        0.21       -3.42      3.42 o
  -6   8   6      112.61      117.95      6.13 o
  -5   8   6       15.97        5.00      3.59 o
  -4   8   6        0.02       -0.26      3.20 o
  -3   8   6        6.73        6.88      2.62 o
  -2   8   6      522.53      517.55      8.21 o
  -1   8   6        7.18        8.17      3.06 o
   0   8   6     1521.97     1504.58     15.71 o
   1   8   6        0.02       -0.95      3.16 o
   2   8   6        8.34        3.07      3.40 o
   3   8   6        0.01       -3.36      3.36 o
   4   8   6        0.00        2.59      3.81 o
   5   8   6       12.32       13.62      4.30 o
   6   8   6        1.82       -2.30      4.41 o
   7   8   6       28.49       27.54      7.33 o
   8   8   6        1.29       -6.18      6.18 o
 -12   9   6        0.00        0.59     11.22 o
 -11   9   6        0.93       -4.71      8.73 o
 -10   9   6        3.33       -4.00      6.21 o
  -9   9   6       20.95       16.08      7.47 o
  -8   9   6      140.94      155.16      6.82 o
  -7   9   6       21.30       35.50      4.27 o
  -6   9   6       46.75       35.48      4.68 o
  -5   9   6        1.10       -3.48      3.48 o
  -4   9   6       38.42       40.74      4.42 o
  -3   9   6       18.05       14.62      3.02 o
  -2   9   6      299.97      293.81      7.52 o
  -1   9   6        9.17        4.67      3.81 o
   0   9   6      540.09      554.15      9.58 o
   1   9   6      100.55       87.97      4.78 o
   2   9   6      121.13      117.96      5.43 o
   3   9   6        6.68       10.53      3.79 o
   4   9   6       18.54       20.02      4.31 o
   5   9   6        0.33       -1.64      4.01 o
   6   9   6        0.69       -2.14      4.83 o
   7   9   6        0.03       -1.56      5.34 o
 -12  10   6       10.78        7.29     11.72 o
 -11  10   6        0.42       -5.13      8.24 o
 -10  10   6       30.88       40.37      7.93 o
  -9  10   6      152.18      139.66      9.75 o
  -8  10   6       17.39       25.02      5.01 o
  -7  10   6       50.95       47.12      4.55 o
  -6  10   6      419.84      436.68      9.01 o
  -5  10   6      277.74      283.51      7.79 o
  -4  10   6        0.43        4.53      3.98 o
  -3  10   6        1.58        1.01      3.68 o
  -2  10   6      132.80      135.04      6.71 o
  -1  10   6        3.76        3.55      4.11 o
   0  10   6       22.75       19.29      4.31 o
   1  10   6      443.21      433.95      9.65 o
   2  10   6       12.69        6.27      4.34 o
   3  10   6       43.63       44.14      4.77 o
   4  10   6        1.40        6.24      4.52 o
   5  10   6        0.56       -1.26      4.60 o
   6  10   6        7.71        3.61      5.46 o
   7  10   6        1.20       -5.59      5.59 o
 -11  11   6        0.20        7.56      9.30 o
 -10  11   6       10.85       16.41      7.96 o
  -9  11   6       25.18       28.33      8.74 o
  -8  11   6      136.18      133.23      6.78 o
  -7  11   6      243.19      268.60      7.66 o
  -6  11   6      447.22      438.92      9.61 o
  -5  11   6        6.05       -1.62      4.53 o
  -4  11   6      180.37      178.18      7.77 o
  -3  11   6       24.38       23.84      4.73 o
  -2  11   6        0.45        1.20      4.61 o
  -1  11   6      144.92      158.58      7.53 o
   0  11   6        0.56       -1.97      4.31 o
   1  11   6      160.37      196.23      9.37 o
   2  11   6       24.24       18.06      5.41 o
   3  11   6       14.39       10.17      4.57 o
   4  11   6       66.26       64.91      6.12 o
   5  11   6       37.84       42.99      6.04 o
   6  11   6        1.77       -0.67      5.34 o
   7  11   6        4.00       22.75      7.12 o
 -11  12   6        8.40        9.27      9.89 o
 -10  12   6        0.74       -1.54     11.58 o
  -9  12   6       61.15       46.92      9.65 o
  -8  12   6       55.28       61.42      5.72 o
  -7  12   6       18.65       14.66      4.65 o
  -6  12   6        4.05        0.49      4.54 o
  -5  12   6       54.89       39.02      5.46 o
  -4  12   6      113.77      106.86      7.05 o
  -3  12   6        4.35        4.89      4.78 o
  -2  12   6       15.72        6.74      4.95 o
  -1  12   6       21.04       25.35      5.49 o
   0  12   6        0.46        1.90      5.03 o
   1  12   6      152.19      162.44      8.30 o
   2  12   6      211.05      223.51     10.64 o
   3  12   6       86.87       85.35      8.30 o
   4  12   6       47.08       48.58      6.32 o
   5  12   6       19.37       13.63      5.71 o
   6  12   6        5.37       -3.24      5.79 o
 -11  13   6        2.89        7.64     15.45 o
 -10  13   6        0.28      -10.06     10.06 o
  -9  13   6       41.16       42.69     10.86 o
  -8  13   6        9.71        1.54      4.62 o
  -7  13   6       84.73       84.85      6.35 o
  -6  13   6        0.18       -2.07      4.91 o
  -5  13   6        0.12       -1.85      4.91 o
  -4  13   6      581.43      572.44     15.07 o
  -3  13   6      144.06      155.71      8.73 o
  -2  13   6       71.73       82.40      6.92 o
  -1  13   6        0.00       -4.73      4.73 o
   0  13   6        6.33        2.90      5.31 o
   1  13   6       55.62       62.04      8.25 o
   2  13   6       77.15       76.49      9.11 o
   3  13   6      118.12      121.58     10.80 o
   4  13   6       36.55       28.06      7.02 o
   5  13   6       14.32       20.81      6.41 o
   6  13   6        4.02        1.83      6.11 o
 -10  14   6        3.17        4.46     12.30 o
  -9  14   6        2.41       15.48     11.26 o
  -8  14   6        0.38        3.25      5.12 o
  -7  14   6        1.42       -4.91      4.91 o
  -6  14   6        2.40       13.13      5.72 o
  -5  14   6       30.51       19.44      5.74 o
  -4  14   6        5.19        4.23      4.95 o
  -3  14   6       85.97       78.70      7.96 o
  -2  14   6       79.73       69.91      6.89 o
  -1  14   6        3.80       -2.92      5.06 o
   0  14   6       25.70       27.99      6.16 o
   1  14   6      143.95      141.55     10.43 o
   2  14   6        5.14       -4.97      6.64 o
   3  14   6       42.60       42.74      7.61 o
   4  14   6       33.13       43.87      8.09 o
   5  14   6        3.06        8.38      7.38 o
   6  14   6        0.05      -23.82     23.82 o
  -9  15   6        0.40       -2.24      8.22 o
  -8  15   6        7.70        5.30      6.58 o
  -7  15   6       26.44       32.82      6.20 o
  -6  15   6        0.01       -5.51      5.51 o
  -5  15   6        0.48       -1.44      6.00 o
  -4  15   6        9.24       12.84      5.51 o
  -3  15   6        3.91       -5.33      5.33 o
  -2  15   6        9.26        9.20      6.24 o
  -1  15   6       98.13       89.88      7.76 o
   0  15   6        3.55        0.20      6.09 o
   1  15   6        6.88       10.76      7.43 o
   2  15   6       10.09       11.19      8.23 o
   3  15   6        1.74        3.59      9.96 o
   4  15   6       11.56       19.65      8.82 o
   5  15   6       14.63       30.53     10.83 o
  -9  16   6        0.24       -8.76      8.76 o
  -8  16   6       17.63       22.09      6.39 o
  -7  16   6       12.49       12.23      6.66 o
  -6  16   6       11.61       26.75      8.42 o
  -5  16   6       20.96       20.68      7.09 o
  -4  16   6        4.22       11.69      6.93 o
  -3  16   6        5.70       -3.24      5.75 o
  -2  16   6       10.68        7.93      6.52 o
  -1  16   6        7.24       14.86      6.38 o
   0  16   6        1.86        8.82      5.98 o
   1  16   6       22.81       25.10      8.06 o
   2  16   6       13.10       14.30      9.20 o
   3  16   6        8.12       12.01     12.38 o
   4  16   6        6.27        3.18      9.19 o
  -8  17   6        0.30       -2.53      6.62 o
  -7  17   6        0.69        9.03      6.97 o
  -6  17   6        9.57       -4.49      7.25 o
  -5  17   6        0.55       -0.13      7.15 o
  -4  17   6        4.17       -2.91      7.00 o
  -3  17   6        7.00        2.77      6.16 o
  -2  17   6       15.54       18.60      6.60 o
  -1  17   6        2.32        5.70      7.28 o
   0  17   6        0.07       -2.09      5.82 o
   1  17   6        7.65       14.44      8.01 o
   2  17   6        6.09        1.07      8.65 o
   3  17   6        0.16       -8.04      9.47 o
  -7  18   6        5.67        4.49      8.24 o
  -6  18   6        5.11        2.63      8.54 o
  -5  18   6        1.31       -2.69      8.35 o
  -4  18   6        0.08       -2.53      7.23 o
  -3  18   6        9.68       17.71      6.87 o
  -2  18   6        0.48       -6.35      6.35 o
  -1  18   6        8.50       12.06      7.40 o
   0  18   6        0.17        7.90     10.44 o
   1  18   6        2.43        1.74      8.30 o
   2  18   6        2.00        6.72      9.24 o
  -6  19   6       13.86       30.17     15.33 o
  -5  19   6        0.27       -1.98      7.90 o
  -4  19   6        3.43        0.75      8.04 o
  -3  19   6        0.05        0.05      6.53 o
  -2  19   6        0.00        0.83      7.07 o
  -1  19   6        4.34        0.85      6.83 o
   0  19   6        0.11       -7.97      9.08 o
   1  19   6        0.80       -1.68      8.29 o
  -3  20   6        6.92        2.03      9.86 o
  -2  20   6        8.89       16.59      8.80 o
 -14   1   7        0.10       -9.12     13.67 o
 -13   1   7       16.83       16.41      7.77 o
 -12   1   7        2.49        3.96      5.69 o
 -11   1   7       21.15       14.15      5.56 o
 -10   1   7      216.28      200.23      8.14 o
  -9   1   7      198.07      219.74      7.86 o
  -8   1   7      547.12      540.84      9.51 o
  -7   1   7        4.26       -2.04      3.27 o
  -6   1   7      531.90      528.83      7.42 o
  -5   1   7        0.30       -2.22      2.22 o
  -4   1   7      566.25      530.43      6.85 o
  -3   1   7       26.28       19.71      2.62 o
  -2   1   7      275.86      250.81      4.92 o
  -1   1   7       74.02       80.00      3.12 o
   0   1   7     7835.23     7545.89     44.15 o
   1   1   7     5750.54     5545.68     36.46 o
   2   1   7      236.26      223.93      5.69 o
   3   1   7      144.57      158.95      5.79 o
   4   1   7      211.19      225.83      6.94 o
   5   1   7        3.17        1.43      3.80 o
   6   1   7       37.19       35.26      4.80 o
   7   1   7        0.11       -4.58      4.58 o
   8   1   7       10.45        8.25      5.26 o
 -13   2   7        5.91        0.99      7.30 o
 -12   2   7      123.63      150.17      8.93 o
 -11   2   7       18.14       15.41      5.60 o
 -10   2   7       13.48       18.91      5.49 o
  -9   2   7      168.56      177.49      8.69 o
  -8   2   7      578.34      587.43     15.48 o
  -7   2   7        0.08       -3.31      3.31 o
  -6   2   7      153.27      156.99      4.44 o
  -5   2   7      619.71      584.14      7.02 o
  -4   2   7       15.65       27.13      2.54 o
  -3   2   7      574.09      504.38      6.90 o
  -2   2   7      535.64      495.65      6.67 o
  -1   2   7       74.65       79.84      3.03 o
   0   2   7      579.48      585.56      6.86 o
   1   2   7     2052.73     1957.98     15.00 o
   2   2   7       49.20       47.01      3.70 o
   3   2   7      143.69      145.78      5.47 o
   4   2   7       69.91       61.05      4.97 o
   5   2   7        9.74        6.93      4.18 o
   6   2   7       12.23       14.02      4.34 o
   7   2   7        7.50        1.27      5.12 o
   8   2   7        4.78       -2.48      5.37 o
 -13   3   7        4.01       -0.04      6.56 o
 -12   3   7        0.93        4.97      5.66 o
 -11   3   7       11.77       14.97      5.57 o
 -10   3   7       41.03       43.72      5.15 o
  -9   3   7        0.99       -3.81      3.81 o
  -8   3   7       22.20       23.01      4.38 o
  -7   3   7      417.93      444.28     14.36 o
  -6   3   7      166.18      194.62      5.91 o
  -5   3   7     1937.19     2014.40     31.63 o
  -4   3   7     2934.84     2979.72     30.76 o
  -3   3   7      211.94      188.07      4.46 o
  -2   3   7       36.14       35.82      2.96 o
  -1   3   7      272.70      246.35      5.00 o
   0   3   7        3.13       -0.09      2.19 o
   1   3   7        4.54        3.48      2.58 o
   2   3   7        5.93       11.19      3.06 o
   3   3   7      497.54      506.59      8.78 o
   4   3   7      171.09      179.45      6.41 o
   5   3   7        0.50       -3.81      3.81 o
   6   3   7       54.94       57.65      6.13 o
   7   3   7        5.23       -1.28      5.08 o
   8   3   7        2.35       -5.14      5.49 o
 -13   4   7       23.01       13.09      7.11 o
 -12   4   7       11.08        4.65      5.68 o
 -11   4   7      177.32      187.35      8.67 o
 -10   4   7        3.13       -4.34      4.34 o
  -9   4   7       52.23       64.05      5.19 o
  -8   4   7        0.37       -1.28      3.83 o
  -7   4   7        0.89       -3.63      3.63 o
  -6   4   7       18.97       13.69      3.43 o
  -5   4   7       64.19       79.61      3.60 o
  -4   4   7     1339.64     1366.82     15.94 o
  -3   4   7        7.41        5.15      2.37 o
  -2   4   7        1.76        7.84      2.74 o
  -1   4   7       70.35       61.53      3.26 o
   0   4   7      141.68      139.49      4.18 o
   1   4   7      236.27      226.55      5.24 o
   2   4   7      201.56      207.58      5.73 o
   3   4   7        0.98       -0.65      3.35 o
   4   4   7       21.91       22.97      4.04 o
   5   4   7       26.38       26.70      5.71 o
   6   4   7        8.47        5.13      4.92 o
   7   4   7        0.70       -5.65      5.65 o
   8   4   7        6.55       -3.23      6.06 o
 -13   5   7        0.49        4.23      6.51 o
 -12   5   7        7.62        8.81      6.21 o
 -11   5   7        7.85       15.12      5.29 o
 -10   5   7      593.74      626.86     25.45 o
  -9   5   7       78.70       85.91      5.82 o
  -8   5   7       20.75       25.56      4.57 o
  -7   5   7      850.13      915.53     39.09 o
  -6   5   7       13.17        9.40      3.05 o
  -5   5   7      415.76      490.88      9.40 o
  -4   5   7      609.57      536.48      7.36 o
  -3   5   7      410.15      354.29      5.77 o
  -2   5   7      416.21      417.18      7.12 o
  -1   5   7       44.85       48.70      2.84 o
   0   5   7       13.79        7.61      2.58 o
   1   5   7      555.85      530.69      8.23 o
   2   5   7      138.71      157.00      5.26 o
   3   5   7       93.20       99.39      4.95 o
   4   5   7        6.96        2.28      4.22 o
   5   5   7      115.59      114.63      6.76 o
   6   5   7       11.87        6.02      5.15 o
   7   5   7        2.25        7.24      5.38 o
   8   5   7        5.19        3.37      8.97 o
 -13   6   7        3.09        6.50      6.60 o
 -12   6   7        1.42       -5.53      5.53 o
 -11   6   7       30.81       29.65      6.79 o
 -10   6   7        7.80        6.92      4.77 o
  -9   6   7       67.71       68.60      5.79 o
  -8   6   7       97.13      114.30      6.06 o
  -7   6   7        5.91        6.68      3.78 o
  -6   6   7      114.80      136.40      4.72 o
  -5   6   7      141.95      148.28      5.27 o
  -4   6   7       55.87       64.90      3.22 o
  -3   6   7      357.13      399.44      6.45 o
  -2   6   7      272.92      257.29      6.07 o
  -1   6   7       13.51       13.77      2.56 o
   0   6   7      211.97      196.78      6.08 o
   1   6   7      713.04      713.87      9.35 o
   2   6   7      122.97      130.07      5.08 o
   3   6   7        2.59       -0.58      4.25 o
   4   6   7       16.22       19.45      4.45 o
   5   6   7       13.15        9.76      4.98 o
   6   6   7       85.99       78.70      6.79 o
   7   6   7        0.03       -5.31      5.31 o
   8   6   7        0.10        1.08      6.86 o
 -13   7   7        0.05       -7.45      7.45 o
 -12   7   7        2.55       -4.88      5.11 o
 -11   7   7        2.50        2.70      6.11 o
 -10   7   7       43.33       40.41      5.52 o
  -9   7   7       47.13       62.76      6.28 o
  -8   7   7       18.33       10.13      4.48 o
  -7   7   7      222.37      253.72      7.38 o
  -6   7   7        1.64        7.81      3.57 o
  -5   7   7        4.13        2.78      3.42 o
  -4   7   7        7.69       10.05      2.58 o
  -3   7   7      110.61      109.51      4.70 o
  -2   7   7      291.96      279.17      6.42 o
  -1   7   7       38.69       34.70      3.22 o
   0   7   7      137.26      140.03      5.49 o
   1   7   7      384.84      385.18      7.99 o
   2   7   7      109.39      117.87      5.00 o
   3   7   7        0.33        0.23      3.93 o
   4   7   7        0.01        0.81      4.24 o
   5   7   7       22.33       25.69      5.25 o
   6   7   7        0.11       -4.53      4.72 o
   7   7   7        0.00       -1.50      5.61 o
 -13   8   7        0.02        4.04     23.63 o
 -12   8   7        8.56       -6.87      8.28 o
 -11   8   7        0.51       -4.34      4.76 o
 -10   8   7        8.34       11.50      5.02 o
  -9   8   7       63.91       55.68      5.48 o
  -8   8   7      206.64      232.07     10.80 o
  -7   8   7        0.17        0.20      3.79 o
  -6   8   7        5.66        2.42      3.64 o
  -5   8   7      226.74      223.88      8.36 o
  -4   8   7        0.04       -1.72      3.56 o
  -3   8   7        2.87        2.44      3.19 o
  -2   8   7      196.68      195.06      6.56 o
  -1   8   7       15.69       17.29      3.78 o
   0   8   7        9.94        5.61      3.71 o
   1   8   7      142.98      158.14      5.77 o
   2   8   7       67.14       47.60      4.05 o
   3   8   7       13.10       13.67      4.30 o
   4   8   7        1.52        0.73      4.35 o
   5   8   7        7.58        3.22      4.74 o
   6   8   7       12.93        4.95      5.05 o
   7   8   7       15.18        9.71      6.04 o
 -12   9   7        0.01       -2.15      8.44 o
 -11   9   7        1.92       -3.35      7.12 o
 -10   9   7       46.00       38.32      5.27 o
  -9   9   7       28.39       26.24      4.80 o
  -8   9   7       45.78       47.85      5.67 o
  -7   9   7        1.57       -2.79      4.34 o
  -6   9   7        7.12        9.83      3.92 o
  -5   9   7        3.96       -3.72      3.72 o
  -4   9   7       82.36       84.62      4.85 o
  -3   9   7        4.99        3.89      3.35 o
  -2   9   7      231.78      251.88      7.97 o
  -1   9   7       88.54       92.90      6.83 o
   0   9   7       76.68       87.18      5.27 o
   1   9   7      176.84      177.32      6.28 o
   2   9   7       66.86       72.35      5.19 o
   3   9   7        0.60        1.90      4.29 o
   4   9   7        3.30        1.81      4.34 o
   5   9   7        1.97        0.97      4.74 o
   6   9   7       37.08       32.87      6.06 o
   7   9   7       10.26        8.12      6.34 o
 -12  10   7        2.40       -1.59      9.18 o
 -11  10   7        1.66        8.79      8.59 o
 -10  10   7        7.39       11.45      5.81 o
  -9  10   7       47.02       39.49      5.34 o
  -8  10   7        6.18        2.53      4.73 o
  -7  10   7        5.53        3.76      4.42 o
  -6  10   7       17.46       12.00      4.52 o
  -5  10   7      174.92      169.38     10.37 o
  -4  10   7      304.63      266.65      9.09 o
  -3  10   7        6.83        8.99      3.84 o
  -2  10   7      127.05      139.18      7.24 o
  -1  10   7        5.27       12.93      4.62 o
   0  10   7       38.56       29.55      5.17 o
   1  10   7        1.44        0.91      4.23 o
   2  10   7       45.62       38.82      5.41 o
   3  10   7       51.67       51.33      6.16 o
   4  10   7        7.40        2.60      4.55 o
   5  10   7      134.24      145.02      8.78 o
   6  10   7        8.33        9.38      6.11 o
   7  10   7        2.14        4.35      7.84 o
 -12  11   7        8.03       13.21     18.92 o
 -11  11   7       14.11       11.03      9.20 o
 -10  11   7        3.13        3.88      8.19 o
  -9  11   7       13.40       17.33      6.25 o
  -8  11   7        0.24       -4.45      4.45 o
  -7  11   7       19.26       14.99      5.05 o
  -6  11   7       12.55       17.36      4.88 o
  -5  11   7       97.48       92.62      6.29 o
  -4  11   7       24.44       22.98      5.16 o
  -3  11   7      145.83      134.54      8.55 o
  -2  11   7      246.62      262.48      9.27 o
  -1  11   7        6.66       -1.62      5.06 o
   0  11   7       52.87       56.37      6.15 o
   1  11   7       42.20       46.41      5.43 o
   2  11   7        0.04       -4.94      4.94 o
   3  11   7       15.72       26.66      5.57 o
   4  11   7       61.91       83.53      6.68 o
   5  11   7        0.42       -0.61      5.81 o
   6  11   7        4.59        3.03      6.29 o
 -11  12   7       17.33       19.48     11.24 o
 -10  12   7        0.30        6.18     10.21 o
  -9  12   7        2.24        0.65      5.04 o
  -8  12   7        0.50        1.53      4.85 o
  -7  12   7        7.70       13.88      4.93 o
  -6  12   7        0.29        3.01      4.79 o
  -5  12   7        4.59       10.44      5.13 o
  -4  12   7      247.46      244.42      9.93 o
  -3  12   7       21.74       22.76      4.65 o
  -2  12   7        2.86        7.77      5.18 o
  -1  12   7       79.44       68.95      6.85 o
   0  12   7       45.35       50.72      7.92 o
   1  12   7       22.35       16.30      5.25 o
   2  12   7        4.77        0.14      6.21 o
   3  12   7       16.58       15.25      6.20 o
   4  12   7        2.77       -4.16      5.56 o
   5  12   7        8.06       11.25      6.46 o
   6  12   7        6.36       13.85      7.04 o
 -11  13   7        3.10      -16.91     16.91 o
 -10  13   7        1.52       17.50     15.09 o
  -9  13   7       21.05       31.46      6.86 o
  -8  13   7        2.20        2.27      5.19 o
  -7  13   7        0.00       -1.39      5.02 o
  -6  13   7        0.66       -4.73      4.73 o
  -5  13   7       37.45       40.79      6.70 o
  -4  13   7       65.44       67.68      7.27 o
  -3  13   7      176.69      164.69      9.48 o
  -2  13   7       19.30       14.94      5.48 o
  -1  13   7        0.86        1.14      5.42 o
   0  13   7       25.40       21.06      6.19 o
   1  13   7        0.74       -5.73      6.58 o
   2  13   7        2.93       -4.37      6.75 o
   3  13   7        9.94       12.43      6.60 o
   4  13   7       10.34       -1.18      6.54 o
   5  13   7        7.02       11.12      6.64 o
 -10  14   7        5.98       -7.35      9.74 o
  -9  14   7        6.00       12.57      5.91 o
  -8  14   7       11.67        9.51      5.62 o
  -7  14   7        0.57        2.65      5.23 o
  -6  14   7       22.33       21.39      5.94 o
  -5  14   7        0.45       -2.87      5.79 o
  -4  14   7        0.00       -4.80      6.06 o
  -3  14   7       17.30       23.89      6.81 o
  -2  14   7        1.33       -2.45      5.30 o
  -1  14   7        3.40        9.71      5.86 o
   0  14   7        4.23        8.69      5.78 o
   1  14   7       18.78       16.25      7.68 o
   2  14   7        0.14       -2.97      7.66 o
   3  14   7       11.38       10.34      7.34 o
   4  14   7       24.45       31.52     10.03 o
   5  14   7        0.12       -0.30      8.37 o
 -10  15   7        0.83        1.66     13.39 o
  -9  15   7        0.00        4.37      6.37 o
  -8  15   7        8.97        8.77      6.05 o
  -7  15   7        1.23        3.08      6.19 o
  -6  15   7        2.63       -0.38      6.59 o
  -5  15   7       10.20       -5.01      6.02 o
  -4  15   7       22.09       16.39      5.99 o
  -3  15   7       13.96        3.17      6.52 o
  -2  15   7       78.36       69.32      8.52 o
  -1  15   7        5.85       18.01      6.50 o
   0  15   7        0.84        2.56      5.68 o
   1  15   7        1.17        9.73      7.40 o
   2  15   7       36.66       42.26     11.16 o
   3  15   7       22.77       18.02      9.77 o
   4  15   7        0.07       -4.29     10.17 o
  -9  16   7        0.45       11.59      6.82 o
  -8  16   7        7.34        5.29      6.46 o
  -7  16   7        8.26        5.12      7.21 o
  -6  16   7       20.75       24.18      8.06 o
  -5  16   7        1.17       -1.93      6.68 o
  -4  16   7        4.68        7.65      5.85 o
  -3  16   7        8.71       11.37      6.87 o
  -2  16   7       11.93       -0.32      6.84 o
  -1  16   7        4.57        3.11      5.97 o
   0  16   7       15.84       13.64      6.22 o
   1  16   7        6.30       10.26      8.04 o
   2  16   7        2.66       13.23      8.68 o
   3  16   7        5.38        5.14      9.70 o
   4  16   7        0.27       29.36     29.55 o
  -8  17   7        0.07       -7.60      7.60 o
  -7  17   7       22.66       29.05      8.32 o
  -6  17   7       27.06       27.23      8.74 o
  -5  17   7       12.33        6.89      7.34 o
  -4  17   7        1.06       -5.21      5.81 o
  -3  17   7        0.40       -2.38      6.37 o
  -2  17   7        5.64        3.08      7.17 o
  -1  17   7        0.24        6.77      7.30 o
   0  17   7        0.63        4.33      7.76 o
   1  17   7        3.93        5.01      8.14 o
   2  17   7       35.68       51.72     10.59 o
   3  17   7        0.11        2.34     11.04 o
  -7  18   7        3.77       12.85      9.30 o
  -6  18   7        7.45        6.52      8.27 o
  -5  18   7        4.26       -3.98      7.64 o
  -4  18   7       30.34       32.88      8.50 o
  -3  18   7        0.55        0.86      6.62 o
  -2  18   7        0.15       -7.20      7.20 o
  -1  18   7        5.15        7.51      7.66 o
   0  18   7        6.36       24.41      8.74 o
   1  18   7        5.79        4.33      8.58 o
   2  18   7        0.18        5.73     28.77 o
  -5  19   7       11.53       11.60      8.44 o
  -4  19   7       12.12       26.91      8.72 o
  -3  19   7        0.60        7.02      6.98 o
  -2  19   7        0.04        9.91      7.50 o
  -1  19   7        0.03        0.04      7.54 o
   0  19   7        1.93      -10.68     10.68 o
 -14   0   8       35.43       38.91     12.88 o
 -13   0   8        0.03        7.17     13.82 o
 -12   0   8        1.82       -1.35      8.47 o
 -11   0   8      186.75      213.54     16.30 o
 -10   0   8      338.88      336.26     13.97 o
  -9   0   8      258.96      264.77     14.83 o
  -8   0   8     1071.11      971.47     16.95 o
  -7   0   8     2375.36     2335.76     30.03 o
  -6   0   8      212.55      224.36      8.39 o
  -5   0   8        0.07       -1.60      3.28 o
  -4   0   8        7.98        8.45      3.78 o
  -3   0   8      964.70     1029.73     14.07 o
  -2   0   8      325.29      346.60      8.79 o
  -1   0   8      303.07      248.68      6.40 o
   0   0   8        0.02       -3.58      3.58 o
   1   0   8     2721.19     2657.26     36.20 o
   2   0   8       33.70       30.04      6.38 o
   3   0   8      255.84      301.87     11.00 o
   4   0   8       20.78       18.07      5.98 o
   5   0   8      128.04      115.92      8.86 o
   6   0   8        0.43       -2.84      5.98 o
   7   0   8        2.15        1.69      6.35 o
   8   0   8       24.82        9.53     15.41 o
 -14   1   8        0.43        4.12      7.87 o
 -13   1   8        4.20       15.77      7.65 o
 -12   1   8        0.80        1.86      5.81 o
 -11   1   8        0.34       -4.19      5.06 o
 -10   1   8      641.12      630.12     13.35 o
  -9   1   8       17.72       17.78      4.21 o
  -8   1   8      136.24      133.35      5.88 o
  -7   1   8        0.08        0.59      3.10 o
  -6   1   8       87.53      103.73      3.97 o
  -5   1   8       39.86       46.04      3.03 o
  -4   1   8        4.18        0.07      2.44 o
  -3   1   8      260.59      285.87      5.56 o
  -2   1   8     2751.33     2753.80     21.22 o
  -1   1   8      499.76      474.75      6.29 o
   0   1   8      319.66      284.11      5.20 o
   1   1   8      135.53      153.64      5.21 o
   2   1   8       94.14       92.34      5.06 o
   3   1   8       69.65       62.32      5.09 o
   4   1   8      165.50      182.93      6.83 o
   5   1   8       34.98       29.11      4.85 o
   6   1   8       18.82       19.24      4.71 o
   7   1   8        1.50       -5.01      5.01 o
   8   1   8        9.91        3.59      7.66 o
 -14   2   8        0.09        0.16     10.58 o
 -13   2   8       50.18       65.85      8.20 o
 -12   2   8        6.19       13.64      5.92 o
 -11   2   8       14.45       11.16      5.65 o
 -10   2   8       68.40       81.54      6.83 o
  -9   2   8        5.11        4.40      4.40 o
  -8   2   8       73.12       76.15      5.54 o
  -7   2   8      129.08      133.86      5.66 o
  -6   2   8      251.86      266.90      5.70 o
  -5   2   8      336.56      345.15      5.48 o
  -4   2   8      148.52      153.54      4.47 o
  -3   2   8     1016.20      996.84      9.87 o
  -2   2   8      336.42      343.01      6.04 o
  -1   2   8       98.53       84.55      3.23 o
   0   2   8       44.86       69.54      3.41 o
   1   2   8       96.43       93.39      4.28 o
   2   2   8        4.88        6.90      3.48 o
   3   2   8        0.70        2.59      3.77 o
   4   2   8       17.74       28.53      4.57 o
   5   2   8       38.88       37.56      5.02 o
   6   2   8       14.48       11.68      4.44 o
   7   2   8        6.52       14.23      5.48 o
 -14   3   8        0.01       -4.18     13.13 o
 -13   3   8        0.05        4.75      6.30 o
 -12   3   8        1.15        5.53      5.81 o
 -11   3   8       27.37       16.85      5.71 o
 -10   3   8      313.76      312.38     11.58 o
  -9   3   8        4.38       -4.27      4.27 o
  -8   3   8      195.84      220.67      8.27 o
  -7   3   8        1.24       -3.45      3.73 o
  -6   3   8      115.26      114.82      4.80 o
  -5   3   8      176.28      181.60      4.32 o
  -4   3   8      768.48      766.19     13.56 o
  -3   3   8      133.94      123.91      4.16 o
  -2   3   8      154.14      145.18      4.40 o
  -1   3   8       88.25       98.03      3.87 o
   0   3   8       12.24       13.72      2.76 o
   1   3   8      164.10      168.43      5.06 o
   2   3   8       13.43       18.11      4.15 o
   3   3   8        0.17       -2.21      3.65 o
   4   3   8       16.29        9.41      4.08 o
   5   3   8       10.82       10.58      4.42 o
   6   3   8        7.90        4.81      5.89 o
   7   3   8        0.03       -3.40      5.23 o
 -13   4   8        0.90        6.31      6.32 o
 -12   4   8       88.88       93.74      7.94 o
 -11   4   8       15.48       13.47      4.91 o
 -10   4   8       38.91       30.57      5.36 o
  -9   4   8       46.85       41.18      5.31 o
  -8   4   8       16.78       16.93      4.48 o
  -7   4   8       65.06       73.34      5.17 o
  -6   4   8       31.79       45.19      3.98 o
  -5   4   8      614.69      634.25     12.52 o
  -4   4   8      421.31      383.93      6.03 o
  -3   4   8        5.61        6.58      2.62 o
  -2   4   8      227.96      280.85      6.22 o
  -1   4   8       13.15        6.84      2.43 o
   0   4   8       21.62       16.11      2.91 o
   1   4   8        0.47       -2.72      2.86 o
   2   4   8      149.49      163.40      5.71 o
   3   4   8       80.74       68.76      5.36 o
   4   4   8        5.59        9.86      4.22 o
   5   4   8       93.58       93.53      6.86 o
   6   4   8       16.24        9.40      5.68 o
   7   4   8       26.67       24.96      5.97 o
 -13   5   8       13.50       12.94      6.59 o
 -12   5   8        2.20       16.01      6.50 o
 -11   5   8        3.78       -0.23      4.89 o
 -10   5   8       10.31       11.67      5.03 o
  -9   5   8       12.66       10.17      5.02 o
  -8   5   8        2.26        7.27      4.68 o
  -7   5   8        6.83        9.17      3.98 o
  -6   5   8       30.00       28.39      4.11 o
  -5   5   8       29.43       27.56      3.10 o
  -4   5   8       75.78       75.95      3.58 o
  -3   5   8      774.56      754.84      8.74 o
  -2   5   8      130.61      130.21      4.88 o
  -1   5   8      186.09      220.06      5.61 o
   0   5   8       56.96       69.70      3.70 o
   1   5   8      137.36      150.04      5.04 o
   2   5   8      125.14      119.91      5.08 o
   3   5   8       51.31       52.37      4.71 o
   4   5   8       28.84       24.59      5.28 o
   5   5   8        9.54        6.15      5.10 o
   6   5   8        0.06       -2.79      5.48 o
   7   5   8        6.76       -2.97      5.94 o
 -13   6   8        0.02       -0.27      6.30 o
 -12   6   8       11.32       14.79      5.55 o
 -11   6   8        0.01       -4.93      4.93 o
 -10   6   8        1.82       -3.00      4.91 o
  -9   6   8       18.04       13.83      5.15 o
  -8   6   8       28.03       22.47      5.07 o
  -7   6   8       68.30       74.68      6.04 o
  -6   6   8        0.44       -3.31      3.31 o
  -5   6   8       50.47       66.19      3.90 o
  -4   6   8       20.85       11.79      2.80 o
  -3   6   8      252.03      262.02      7.14 o
  -2   6   8      256.82      255.96      6.40 o
  -1   6   8      228.63      229.82      6.08 o
   0   6   8        8.36        8.60      3.15 o
   1   6   8       50.28       57.35      4.00 o
   2   6   8       61.02       66.46      4.76 o
   3   6   8        0.01        1.85      3.54 o
   4   6   8        0.02       -3.29      4.63 o
   5   6   8        0.06       -2.78      4.88 o
   6   6   8        0.71       -2.62      5.58 o
   7   6   8        0.00       -6.63      6.63 o
 -13   7   8        8.53        6.06      6.59 o
 -12   7   8        4.89        5.27      5.67 o
 -11   7   8       85.22       73.86      7.98 o
 -10   7   8       39.86       43.56      6.19 o
  -9   7   8       69.54       78.59      6.62 o
  -8   7   8       14.87        8.91      4.93 o
  -7   7   8       32.57       29.07      4.50 o
  -6   7   8      135.59      145.01      5.78 o
  -5   7   8        1.36        3.91      3.58 o
  -4   7   8       67.21       61.50      3.65 o
  -3   7   8        2.26        3.44      3.73 o
  -2   7   8       26.34       24.40      3.92 o
  -1   7   8       50.53       37.88      4.86 o
   0   7   8       37.17       37.48      3.97 o
   1   7   8       92.90       94.10      4.51 o
   2   7   8      196.71      203.21      6.29 o
   3   7   8      121.89      132.42      7.37 o
   4   7   8        0.78       -0.32      4.51 o
   5   7   8        2.49        4.83      5.26 o
   6   7   8        0.01        6.14      5.70 o
   7   7   8        1.23        8.38      7.58 o
 -13   8   8        5.57       12.81     10.73 o
 -12   8   8        0.20        1.11      7.30 o
 -11   8   8        0.45        1.76      5.48 o
 -10   8   8       23.80       19.11      5.66 o
  -9   8   8       10.35       12.07      5.21 o
  -8   8   8      150.06      141.86      6.78 o
  -7   8   8       96.92       94.90      5.71 o
  -6   8   8        3.63        6.66      3.91 o
  -5   8   8        0.71       -0.65      3.63 o
  -4   8   8      123.75      127.68      5.76 o
  -3   8   8        6.84        7.84      4.22 o
  -2   8   8       35.61       38.33      4.84 o
  -1   8   8      454.00      434.46     10.12 o
   0   8   8       95.78       91.54      6.31 o
   1   8   8      145.17      147.33      5.92 o
   2   8   8       27.53       30.01      4.00 o
   3   8   8        0.03       -4.08      4.08 o
   4   8   8        1.89       -4.66      4.66 o
   5   8   8        9.58        7.07      5.49 o
   6   8   8        0.54        3.34      5.88 o
   7   8   8        5.96       13.88     13.16 o
 -12   9   8        1.74       12.30      9.18 o
 -11   9   8        2.50       -5.06      5.22 o
 -10   9   8        0.06       -2.20      5.11 o
  -9   9   8        0.17       -0.71      4.73 o
  -8   9   8      250.18      207.03     10.68 o
  -7   9   8      468.37      501.99     18.69 o
  -6   9   8        9.71        8.13      4.43 o
  -5   9   8        0.31       -2.20      3.95 o
  -4   9   8       39.14       29.28      4.53 o
  -3   9   8       10.65       12.95      4.46 o
  -2   9   8        6.65       13.35      4.59 o
  -1   9   8       19.33       27.69      5.35 o
   0   9   8        0.01       -2.75      4.53 o
   1   9   8        0.03       -0.14      4.10 o
   2   9   8       10.57        6.00      4.62 o
   3   9   8        0.00        2.65      5.04 o
   4   9   8        0.84       -5.30      5.36 o
   5   9   8       12.16       11.08      6.17 o
   6   9   8        0.80       -6.34      6.34 o
 -12  10   8        3.37       10.79      9.17 o
 -11  10   8       14.16       35.51      7.57 o
 -10  10   8        4.73        0.62      5.13 o
  -9  10   8       66.70       68.03      6.29 o
  -8  10   8      142.09      146.88      8.72 o
  -7  10   8       77.36       89.19      6.59 o
  -6  10   8      401.37      393.38      9.32 o
  -5  10   8        3.77        7.01      4.80 o
  -4  10   8       57.94       54.49      5.01 o
  -3  10   8       32.77       33.42      5.66 o
  -2  10   8      133.37      141.82      8.01 o
  -1  10   8       60.43       53.51      6.19 o
   0  10   8      138.39      142.06      7.83 o
   1  10   8      165.21      156.10      7.43 o
   2  10   8        1.52        3.33      4.90 o
   3  10   8        6.51       -0.66      4.72 o
   4  10   8       28.39       43.74      7.85 o
   5  10   8       11.45       15.12      7.12 o
   6  10   8        0.08       -6.80      6.80 o
 -12  11   8       10.59        6.03     15.16 o
 -11  11   8       21.37       28.48     11.01 o
 -10  11   8       48.29       48.39      7.79 o
  -9  11   8       22.45       17.61      5.62 o
  -8  11   8        3.72        0.56      5.48 o
  -7  11   8      430.31      447.47     18.78 o
  -6  11   8        0.25        3.17      5.15 o
  -5  11   8        7.32       -1.02      4.83 o
  -4  11   8      204.09      218.59     12.21 o
  -3  11   8      511.48      523.89     12.47 o
  -2  11   8       27.35       19.01      5.72 o
  -1  11   8        0.32       -5.01      5.01 o
   0  11   8       23.01       22.66      5.56 o
   1  11   8      408.75      391.88     11.52 o
   2  11   8       25.79       29.88      6.46 o
   3  11   8        7.97        3.73      5.88 o
   4  11   8        0.82       -3.22      5.73 o
   5  11   8       52.79       58.19      8.34 o
   6  11   8        4.21        5.31     10.85 o
 -11  12   8        0.46       -1.82      8.02 o
 -10  12   8       40.04       53.70      7.05 o
  -9  12   8        0.40       -4.97      4.97 o
  -8  12   8       44.51       50.55      6.29 o
  -7  12   8        2.22        3.89      5.03 o
  -6  12   8       28.76       30.06      5.59 o
  -5  12   8      697.96      738.07     15.67 o
  -4  12   8       43.77       44.56      7.04 o
  -3  12   8       79.52       65.39      6.21 o
  -2  12   8        3.51        5.37      5.44 o
  -1  12   8        0.47        6.10      5.52 o
   0  12   8      205.92      228.96     10.27 o
   1  12   8       52.28       57.39      8.23 o
   2  12   8        8.74        1.33      7.62 o
   3  12   8        6.74        9.10      6.77 o
   4  12   8       54.75       58.73      7.92 o
   5  12   8        5.81       13.07      7.80 o
 -11  13   8        0.43        6.05     12.20 o
 -10  13   8        0.44        3.93      7.91 o
  -9  13   8       24.03       24.17      6.18 o
  -8  13   8        0.99       -4.89      5.32 o
  -7  13   8      144.13      153.62     11.14 o
  -6  13   8       45.22       29.25      6.69 o
  -5  13   8       12.65       22.36      6.53 o
  -4  13   8      113.28      109.37      8.68 o
  -3  13   8      134.89      132.51     11.68 o
  -2  13   8       58.83       52.33      7.08 o
  -1  13   8       30.80       30.39      6.96 o
   0  13   8        0.55        2.78      5.65 o
   1  13   8      126.58      162.37     11.21 o
   2  13   8        0.30       -7.36      7.36 o
   3  13   8        0.06       -5.62      7.43 o
   4  13   8        1.19        7.88      8.04 o
   5  13   8        2.96        1.03      7.56 o
 -10  14   8        1.00       -8.63      8.63 o
  -9  14   8        1.11        1.22      6.10 o
  -8  14   8       22.46       20.78      6.39 o
  -7  14   8        1.08       -1.65      5.32 o
  -6  14   8        1.26        0.83      6.19 o
  -5  14   8       34.92       41.64      7.58 o
  -4  14   8        0.77       -0.37      6.27 o
  -3  14   8        1.37       -3.49      6.63 o
  -2  14   8        0.69        3.38      5.75 o
  -1  14   8        1.59       -4.17      5.53 o
   0  14   8       25.61       33.43      6.75 o
   1  14   8       34.53       43.54      9.53 o
   2  14   8        2.33        4.15      8.17 o
   3  14   8       30.73       24.61      8.65 o
   4  14   8        1.50       -7.30      9.23 o
 -10  15   8        2.09       10.75     15.78 o
  -9  15   8       24.26       28.41      7.32 o
  -8  15   8        2.43       -3.92      5.94 o
  -7  15   8       85.12      100.98      8.81 o
  -6  15   8       12.93        5.00      6.82 o
  -5  15   8        0.40       -5.01      8.60 o
  -4  15   8       18.54       14.22      7.01 o
  -3  15   8       17.45       12.36      8.81 o
  -2  15   8       12.03       15.64      7.23 o
  -1  15   8        3.52       -3.98      5.84 o
   0  15   8       62.58       71.92      8.87 o
   1  15   8        0.00       -5.99      7.84 o
   2  15   8        0.45       -1.00      9.94 o
   3  15   8       14.09       21.42      9.17 o
   4  15   8       13.26      -18.75     26.10 o
  -9  16   8        0.84        6.22      6.79 o
  -8  16   8        0.07       -7.30      7.30 o
  -7  16   8        3.65       10.97      8.83 o
  -6  16   8        3.06        9.01      7.26 o
  -5  16   8        4.05        5.10      7.24 o
  -4  16   8        1.70       -6.43      6.43 o
  -3  16   8        6.62        2.51      7.09 o
  -2  16   8        0.04        2.92      7.08 o
  -1  16   8        6.37        7.97      6.41 o
   0  16   8        3.68        2.84      8.16 o
   1  16   8       22.33       14.49     10.65 o
   2  16   8       14.31       23.16      9.79 o
   3  16   8        4.14        8.15      9.91 o
  -8  17   8        1.27        4.41      7.98 o
  -7  17   8       21.43       30.57      8.98 o
  -6  17   8        1.64       -0.20     11.10 o
  -5  17   8       12.56       13.53      9.17 o
  -4  17   8        1.37        8.01      6.66 o
  -3  17   8        7.52       -1.41      7.32 o
  -2  17   8        3.69       11.41      7.65 o
  -1  17   8        0.55       -0.92      7.07 o
   0  17   8        3.99       -1.18      7.69 o
   1  17   8        0.07       -0.05      9.14 o
   2  17   8        0.01       10.97     10.77 o
  -7  18   8        9.71       14.33     10.25 o
  -6  18   8        0.83        6.50     10.91 o
  -5  18   8        5.82       -7.34      7.34 o
  -4  18   8        3.53        8.78      7.02 o
  -3  18   8        0.92       -4.76      6.85 o
  -2  18   8       17.06       32.56      8.78 o
  -1  18   8        0.02        3.18      7.59 o
   0  18   8        8.40       -5.17      9.45 o
   1  18   8       16.89       -2.85     18.08 o
  -5  19   8        0.14       10.20     10.89 o
  -4  19   8        0.05        2.79      6.99 o
  -3  19   8       10.24       24.83      7.89 o
  -2  19   8        4.12       19.70      8.52 o
  -1  19   8        1.74       -5.31      8.94 o
 -14   1   9        5.30       14.60      7.50 o
 -13   1   9        2.50        2.33      6.58 o
 -12   1   9       57.92       73.01      9.66 o
 -11   1   9        1.45        3.95      5.63 o
 -10   1   9      374.28      427.59     15.28 o
  -9   1   9      183.04      178.39      7.19 o
  -8   1   9      627.70      595.21      9.52 o
  -7   1   9       22.95       23.09      3.69 o
  -6   1   9        1.78       -2.11      2.65 o
  -5   1   9       22.79       26.86      2.84 o
  -4   1   9        9.44        6.03      2.75 o
  -3   1   9      313.91      297.92      5.60 o
  -2   1   9        2.19        1.20      2.71 o
  -1   1   9     1494.71     1456.31     13.32 o
   0   1   9      167.33      176.45      5.85 o
   1   1   9      170.89      181.99      6.53 o
   2   1   9       42.29       50.47      4.87 o
   3   1   9        0.62        1.43      3.99 o
   4   1   9       28.19       20.47      4.54 o
   5   1   9        3.59        4.02      4.45 o
   6   1   9        0.69       -4.49      4.49 o
   7   1   9        4.45       -2.57      5.50 o
 -14   2   9        1.50        0.77      7.21 o
 -13   2   9       40.16       44.12      7.87 o
 -12   2   9       17.49       10.50      6.10 o
 -11   2   9      104.60      106.61      8.29 o
 -10   2   9       90.28       97.58      6.13 o
  -9   2   9      128.30      119.54      6.51 o
  -8   2   9       53.62       49.25      5.07 o
  -7   2   9      247.86      249.38      6.40 o
  -6   2   9       50.00       59.97      3.54 o
  -5   2   9        2.58       -1.94      2.34 o
  -4   2   9      494.73      449.77      7.33 o
  -3   2   9       11.49        9.31      2.71 o
  -2   2   9      313.27      312.53      5.97 o
  -1   2   9       65.67       77.17      3.46 o
   0   2   9       20.01       23.54      3.45 o
   1   2   9      131.13      156.79      6.17 o
   2   2   9      325.31      343.27      8.72 o
   3   2   9       35.23       21.72      4.64 o
   4   2   9        1.40       -4.14      4.15 o
   5   2   9       27.41       19.41      4.84 o
   6   2   9        4.25       -4.38      4.38 o
   7   2   9        3.51        6.12      6.05 o
 -14   3   9        0.10       -0.54      7.13 o
 -13   3   9       63.98       82.59      8.76 o
 -12   3   9        3.76        7.41      7.02 o
 -11   3   9        5.47       -1.39      5.25 o
 -10   3   9        6.31       10.01      4.79 o
  -9   3   9       25.10       18.15      4.91 o
  -8   3   9        0.03       -1.27      4.14 o
  -7   3   9      136.57      130.80      5.81 o
  -6   3   9       16.36       18.77      3.21 o
  -5   3   9      309.03      290.34      6.17 o
  -4   3   9      104.30      104.45      4.64 o
  -3   3   9       82.80       98.65      4.00 o
  -2   3   9       64.71       87.66      4.08 o
  -1   3   9        5.57        6.32      2.74 o
   0   3   9       50.45       43.20      3.71 o
   1   3   9        5.86        3.85      3.55 o
   2   3   9      197.76      202.66      7.27 o
   3   3   9        6.17       -1.73      3.97 o
   4   3   9       96.94      111.30      8.69 o
   5   3   9       32.57       37.13      5.29 o
   6   3   9        1.93       -3.18      5.38 o
   7   3   9        4.13       -3.74      6.31 o
 -14   4   9       27.87       18.23     11.45 o
 -13   4   9        0.35       -2.99      6.04 o
 -12   4   9        8.95       11.23      6.02 o
 -11   4   9       11.78        1.82      4.91 o
 -10   4   9      114.39      140.51      7.92 o
  -9   4   9        1.64        3.03      4.44 o
  -8   4   9      399.16      367.62     10.94 o
  -7   4   9        4.64       -0.23      3.76 o
  -6   4   9       45.89       41.17      3.40 o
  -5   4   9      912.28      931.79     12.45 o
  -4   4   9       53.19       57.49      3.60 o
  -3   4   9      213.09      233.27      5.64 o
  -2   4   9        7.52        0.71      3.13 o
  -1   4   9       61.08       63.48      3.80 o
   0   4   9       83.32      101.83      4.29 o
   1   4   9        2.31        5.03      3.29 o
   2   4   9       23.28       22.42      4.20 o
   3   4   9        8.52        4.11      4.22 o
   4   4   9        6.16       15.01      4.54 o
   5   4   9        0.89       -5.35      5.35 o
   6   4   9        4.53        0.89      5.73 o
   7   4   9        0.07       -8.81      8.81 o
 -13   5   9       16.32       18.72      6.66 o
 -12   5   9       10.52        6.35      5.13 o
 -11   5   9        1.90       -2.79      5.60 o
 -10   5   9        7.38        8.64      5.04 o
  -9   5   9      123.20      108.63      6.67 o
  -8   5   9       57.47       58.76      5.89 o
  -7   5   9      266.56      279.14     10.67 o
  -6   5   9       40.09       39.19      3.87 o
  -5   5   9      194.21      203.49      5.54 o
  -4   5   9       15.15       31.77      4.82 o
  -3   5   9      132.36      139.41      6.09 o
  -2   5   9        0.96       -3.15      3.15 o
  -1   5   9       86.90       83.37      4.43 o
   0   5   9       47.62       50.20      3.93 o
   1   5   9       52.51       58.98      4.51 o
   2   5   9      133.89      135.60      6.19 o
   3   5   9        6.34        4.02      4.02 o
   4   5   9       20.36       15.67      5.81 o
   5   5   9       30.80       22.88      5.98 o
   6   5   9        0.63       -5.41      5.70 o
   7   5   9       28.29       22.99     13.60 o
 -13   6   9        0.10       -3.72      6.50 o
 -12   6   9        0.16       -1.01      5.51 o
 -11   6   9       33.25       26.80      5.67 o
 -10   6   9        0.67        2.91      5.00 o
  -9   6   9        0.04       -4.82      4.82 o
  -8   6   9      141.26      152.95      7.53 o
  -7   6   9       19.66       19.86      4.60 o
  -6   6   9        0.52        2.10      3.67 o
  -5   6   9       88.94       99.30      4.94 o
  -4   6   9      388.47      415.51      7.96 o
  -3   6   9      278.80      270.88      7.34 o
  -2   6   9      125.33      121.68      5.69 o
  -1   6   9      160.66      166.97      9.91 o
   0   6   9      190.13      202.66      6.29 o
   1   6   9      649.28      621.30     10.71 o
   2   6   9       40.80       57.50      5.00 o
   3   6   9        5.21       -3.83      3.83 o
   4   6   9       15.74       14.83      5.26 o
   5   6   9        7.43        8.35      5.76 o
   6   6   9        1.84        2.59      6.01 o
 -13   7   9        3.92       13.13      7.21 o
 -12   7   9        0.36        0.27      5.86 o
 -11   7   9       31.04       24.33      5.88 o
 -10   7   9      202.04      175.07     10.59 o
  -9   7   9        0.61       -2.55      5.11 o
  -8   7   9       36.67       28.06      5.81 o
  -7   7   9      146.00      144.96      6.82 o
  -6   7   9      133.62      118.42      5.76 o
  -5   7   9      165.34      165.76      5.65 o
  -4   7   9        1.45        5.61      3.45 o
  -3   7   9      126.19      132.21      6.26 o
  -2   7   9       93.87       94.20      6.01 o
  -1   7   9       15.83       22.09      4.65 o
   0   7   9      193.74      235.93      8.08 o
   1   7   9      117.12      120.84      6.08 o
   2   7   9        0.20       -3.89      4.05 o
   3   7   9        0.33       -1.76      5.04 o
   4   7   9       13.80        7.00      5.68 o
   5   7   9       24.76       15.11      6.60 o
   6   7   9       12.92        4.63      6.76 o
 -13   8   9        0.51       11.55      6.98 o
 -12   8   9        0.10       16.47      8.46 o
 -11   8   9        0.04        2.06      5.74 o
 -10   8   9        0.03       12.58      5.78 o
  -9   8   9       17.54       21.82      5.30 o
  -8   8   9       97.20       93.74      6.45 o
  -7   8   9      114.12      117.07      6.65 o
  -6   8   9        3.65        5.42      4.25 o
  -5   8   9      106.99      101.43      5.25 o
  -4   8   9       97.64      105.06      5.15 o
  -3   8   9        6.99       -0.36      4.20 o
  -2   8   9      263.77      270.30      9.88 o
  -1   8   9       21.64       23.78      4.90 o
   0   8   9      114.77      122.42      6.76 o
   1   8   9        2.23       -1.74      4.31 o
   2   8   9       37.89       32.21      5.18 o
   3   8   9        0.25        4.99      5.73 o
   4   8   9        4.25        7.24      6.59 o
   5   8   9       25.96       21.80      7.10 o
   6   8   9        5.73       -2.53      7.14 o
 -13   9   9       19.67       21.28     27.08 o
 -12   9   9        0.13       -0.40      6.25 o
 -11   9   9       13.10        9.19      5.89 o
 -10   9   9       42.50       33.60      5.83 o
  -9   9   9        1.04       -4.89      4.89 o
  -8   9   9      202.00      190.68      8.73 o
  -7   9   9      314.68      312.73      9.36 o
  -6   9   9        8.29        0.46      4.35 o
  -5   9   9      139.97      153.34      8.08 o
  -4   9   9        4.73        4.56      4.30 o
  -3   9   9       80.45       79.85      6.46 o
  -2   9   9        9.95        8.75      5.54 o
  -1   9   9      254.76      262.06     13.11 o
   0   9   9       18.55       16.27      5.44 o
   1   9   9       22.47       23.57      5.02 o
   2   9   9       28.90       30.79      6.02 o
   3   9   9        0.02        1.96      5.66 o
   4   9   9        7.88       -4.07      5.86 o
   5   9   9       14.50       20.49      6.77 o
   6   9   9        2.28       -8.63      8.63 o
 -12  10   9        4.18        1.45      6.32 o
 -11  10   9        2.21        0.24      5.77 o
 -10  10   9       70.02       85.64     10.80 o
  -9  10   9       32.39       28.01      5.95 o
  -8  10   9       74.07       68.52      6.27 o
  -7  10   9      664.35      673.09     15.17 o
  -6  10   9       21.08        9.08      4.86 o
  -5  10   9      308.10      306.39     12.00 o
  -4  10   9       24.36       18.51      5.14 o
  -3  10   9       22.82       27.80      6.10 o
  -2  10   9       15.38       12.19      5.76 o
  -1  10   9       59.79       68.34      7.91 o
   0  10   9       38.94       42.77      6.60 o
   1  10   9      129.16      123.04      7.58 o
   2  10   9        0.40        5.45      6.38 o
   3  10   9       19.30       20.53      6.40 o
   4  10   9        0.53       12.94      6.35 o
   5  10   9        3.18        9.52      6.64 o
 -12  11   9       11.96       24.42     10.11 o
 -11  11   9       10.21       18.08      6.67 o
 -10  11   9        3.29       -2.98      5.62 o
  -9  11   9       23.25       26.01      5.98 o
  -8  11   9       17.43       18.17      5.60 o
  -7  11   9       21.76       27.00      5.66 o
  -6  11   9        1.56       -0.65      5.14 o
  -5  11   9      120.31      122.65      7.73 o
  -4  11   9       90.37       94.13      6.66 o
  -3  11   9       28.90       32.21      6.25 o
  -2  11   9        0.40       -5.24      5.27 o
  -1  11   9        0.22        2.91      5.68 o
   0  11   9       87.56      100.89      8.96 o
   1  11   9       55.05       62.40      7.38 o
   2  11   9       53.13       68.32      8.18 o
   3  11   9       14.10        7.90      7.27 o
   4  11   9        1.45       11.35      7.35 o
   5  11   9        8.81        1.75      8.32 o
 -11  12   9        0.45        2.79      6.49 o
 -10  12   9       17.44       18.22      6.58 o
  -9  12   9        5.07       12.82      6.34 o
  -8  12   9        6.46        9.96      5.64 o
  -7  12   9        1.32       -1.11      5.07 o
  -6  12   9       29.24       28.23      6.36 o
  -5  12   9      208.48      228.51     12.60 o
  -4  12   9       19.39       31.30      5.38 o
  -3  12   9      127.95      123.56      9.36 o
  -2  12   9       91.95       96.09      8.11 o
  -1  12   9       10.91       14.76      6.19 o
   0  12   9       49.74       56.55      7.27 o
   1  12   9       28.03       25.86      6.49 o
   2  12   9       12.35       32.65      8.46 o
   3  12   9        0.84        0.97      9.36 o
   4  12   9        2.29        4.56      7.85 o
 -11  13   9        0.01       -2.13      7.45 o
 -10  13   9        6.28        5.41      6.56 o
  -9  13   9       11.51        8.00      6.08 o
  -8  13   9        2.84       -5.55      5.55 o
  -7  13   9        0.09        5.45      5.94 o
  -6  13   9        0.58        7.76      6.46 o
  -5  13   9       52.03       58.81      7.95 o
  -4  13   9        9.22       19.24      6.71 o
  -3  13   9        7.31        9.02      5.30 o
  -2  13   9       23.75       31.32      6.77 o
  -1  13   9        5.81        2.46      5.90 o
   0  13   9        6.08        1.39      5.99 o
   1  13   9        9.97        2.55     14.28 o
   2  13   9        1.95       15.94      8.47 o
   3  13   9        0.22       -8.05      8.05 o
   4  13   9        2.87       18.79     10.50 o
 -10  14   9        3.53        0.75      6.58 o
  -9  14   9        0.19       -6.59      6.59 o
  -8  14   9        0.01       -6.03      6.03 o
  -7  14   9       31.33       24.66      7.21 o
  -6  14   9       57.70       62.28      8.40 o
  -5  14   9      108.61      108.35      9.21 o
  -4  14   9        1.91        5.37      7.05 o
  -3  14   9       18.29       12.01      5.84 o
  -2  14   9       24.16       18.45      7.11 o
  -1  14   9       28.97       39.22      7.14 o
   0  14   9        2.85       -3.55      5.85 o
   1  14   9        5.36       16.46      9.45 o
   2  14   9        0.55       -7.90      7.90 o
   3  14   9        0.27       -5.02      8.49 o
 -10  15   9        0.20       -1.43     11.26 o
  -9  15   9        2.42        9.12      7.49 o
  -8  15   9        0.00       -0.75      7.59 o
  -7  15   9       20.29       21.50      7.39 o
  -6  15   9        9.53       11.37      7.29 o
  -5  15   9       40.69       38.20      7.89 o
  -4  15   9       34.02       38.50      8.33 o
  -3  15   9       23.77       16.25      6.01 o
  -2  15   9        5.14        9.87      9.27 o
  -1  15   9        2.32        4.28      6.17 o
   0  15   9        0.85       -5.63      5.63 o
   1  15   9       12.23        6.29      9.10 o
   2  15   9        3.53       10.37      9.81 o
   3  15   9        4.21       -3.16     12.73 o
  -9  16   9        5.78        5.54      8.10 o
  -8  16   9        0.20        2.54      9.05 o
  -7  16   9        5.89       -1.81      9.26 o
  -6  16   9       18.77       14.53      7.73 o
  -5  16   9       26.30       22.61      8.53 o
  -4  16   9        0.79       -7.13      7.13 o
  -3  16   9        2.59        0.66      7.34 o
  -2  16   9        7.77        4.34      7.30 o
  -1  16   9        0.06       -3.81      6.70 o
   0  16   9        0.17        4.87      8.08 o
   1  16   9       15.27       28.89     10.34 o
   2  16   9        0.01       -3.85     12.45 o
  -8  17   9        0.00        6.08      9.85 o
  -7  17   9       23.05       15.46      8.54 o
  -6  17   9        7.15        7.76      7.95 o
  -5  17   9        7.99        4.24      8.25 o
  -4  17   9        1.07       -7.48      7.48 o
  -3  17   9        0.34        3.51      7.76 o
  -2  17   9        3.51       14.92      8.06 o
  -1  17   9        0.06       -6.49      7.12 o
   0  17   9        0.36        8.15      8.43 o
   1  17   9        2.14        9.32      9.48 o
  -6  18   9        2.00        5.05      9.10 o
  -5  18   9        0.06       -0.51      8.46 o
  -4  18   9        0.57        6.22      7.24 o
  -3  18   9        0.56        0.01      8.10 o
  -2  18   9        0.00       -6.94      7.96 o
  -1  18   9        1.12       -8.11      8.11 o
 -14   0  10       17.38       -1.85     10.09 o
 -13   0  10       32.08       30.98     10.87 o
 -12   0  10        3.07        7.65     15.64 o
 -11   0  10       25.50       16.38      8.85 o
 -10   0  10      122.27      106.21     16.75 o
  -9   0  10      652.02      572.24     22.71 o
  -8   0  10      783.16      735.46     17.05 o
  -7   0  10      800.90      797.95     26.61 o
  -6   0  10      206.10      202.09      8.39 o
  -5   0  10     1059.23     1023.45     18.09 o
  -4   0  10      530.60      568.05     11.35 o
  -3   0  10      579.53      647.72     11.31 o
  -2   0  10      152.76      153.26      6.63 o
  -1   0  10      495.03      428.75     13.07 o
   0   0  10       91.03      101.58      8.41 o
   1   0  10      224.26      255.88     10.51 o
   2   0  10      805.41      834.34     18.14 o
   3   0  10      250.29      246.78     11.41 o
   4   0  10        3.44       12.95      6.95 o
   5   0  10       85.22       90.23      9.95 o
   6   0  10       20.01       19.80      8.39 o
 -14   1  10        0.98       -0.93      9.15 o
 -13   1  10       55.49       55.63      8.13 o
 -12   1  10        4.83        1.84      6.18 o
 -11   1  10      207.63      209.90     13.22 o
 -10   1  10        7.75       16.22      5.02 o
  -9   1  10        4.99        0.77      4.48 o
  -8   1  10      236.16      216.07      7.66 o
  -7   1  10      523.82      496.15      9.33 o
  -6   1  10       77.49       74.63      4.54 o
  -5   1  10       21.97       25.98      3.53 o
  -4   1  10      178.81      171.69      5.21 o
  -3   1  10      208.31      221.61      5.41 o
  -2   1  10       76.16       80.79      3.86 o
  -1   1  10       42.46       39.05      3.95 o
   0   1  10      141.59      160.20      6.66 o
   1   1  10       15.49        2.17      4.28 o
   2   1  10       37.98       38.75      5.31 o
   3   1  10      166.70      171.55      7.40 o
   4   1  10       55.49       55.99      5.77 o
   5   1  10        0.00       -1.45      5.03 o
   6   1  10       26.43       30.08      6.23 o
 -14   2  10       11.66        9.15      7.80 o
 -13   2  10        0.75        7.97      6.73 o
 -12   2  10        3.78        3.65      6.16 o
 -11   2  10        5.07        4.43      5.58 o
 -10   2  10      197.58      201.70      7.95 o
  -9   2  10      466.50      484.56     13.73 o
  -8   2  10      370.58      354.59      8.43 o
  -7   2  10      626.23      601.46     13.10 o
  -6   2  10       74.89       68.12      4.55 o
  -5   2  10      143.51      148.60      5.15 o
  -4   2  10      128.08      127.66      4.85 o
  -3   2  10     2200.25     2228.37     18.70 o
  -2   2  10      496.31      518.03      8.12 o
  -1   2  10       10.05        4.43      3.34 o
   0   2  10      212.80      250.96      8.87 o
   1   2  10      527.61      540.89     11.12 o
   2   2  10        4.93        7.13      4.51 o
   3   2  10        0.01       -0.82      4.97 o
   4   2  10        2.92        1.95      4.52 o
   5   2  10       48.05       48.36      5.90 o
   6   2  10        5.61       10.57      5.38 o
 -14   3  10       35.53       33.06      8.46 o
 -13   3  10        4.21        2.94      7.29 o
 -12   3  10        0.47        1.87      5.87 o
 -11   3  10      106.55      114.63      6.90 o
 -10   3  10       31.97       18.22      5.14 o
  -9   3  10       47.19       51.41      5.59 o
  -8   3  10       74.86       77.49      5.74 o
  -7   3  10      120.74      123.82      5.65 o
  -6   3  10       61.07       79.10      4.73 o
  -5   3  10       18.22       15.21      3.42 o
  -4   3  10        9.68        6.68      3.12 o
  -3   3  10      468.01      447.27      8.00 o
  -2   3  10       34.18       36.66      3.74 o
  -1   3  10       14.12        4.07      3.32 o
   0   3  10      164.23      157.63      6.34 o
   1   3  10      455.52      468.12     10.46 o
   2   3  10        3.05        1.48      4.38 o
   3   3  10        2.72       -0.15      4.43 o
   4   3  10        6.98        6.54      6.66 o
   5   3  10        2.96        2.89      4.79 o
   6   3  10        1.71        3.67      6.03 o
 -14   4  10       32.64       35.09     13.02 o
 -13   4  10       30.44       31.24      7.63 o
 -12   4  10        1.68        0.60      5.10 o
 -11   4  10        9.34        8.57      5.49 o
 -10   4  10       93.86      100.96      6.73 o
  -9   4  10        5.69        2.91      4.85 o
  -8   4  10      105.20      110.30      6.95 o
  -7   4  10      352.67      370.77      8.04 o
  -6   4  10       17.40       11.92      4.02 o
  -5   4  10      431.69      398.23      8.24 o
  -4   4  10      189.38      189.59      5.53 o
  -3   4  10       61.18       69.91      4.55 o
  -2   4  10       89.74       85.02      4.83 o
  -1   4  10       42.90       50.13      4.21 o
   0   4  10        0.00        3.40      3.80 o
   1   4  10       11.50       14.66      4.59 o
   2   4  10        6.08        4.67      4.34 o
   3   4  10       44.93       49.32      5.67 o
   4   4  10        1.32        1.55      4.61 o
   5   4  10        0.58       -5.41      5.41 o
   6   4  10        0.49       -1.75      5.78 o
 -14   5  10        8.46        5.83     15.26 o
 -13   5  10       14.23       13.42      7.06 o
 -12   5  10        0.11       -0.96      6.00 o
 -11   5  10       49.56       51.84      6.64 o
 -10   5  10      101.29       95.08      7.20 o
  -9   5  10       94.90       86.04      6.74 o
  -8   5  10        5.10        3.11      4.71 o
  -7   5  10      188.14      184.64      7.97 o
  -6   5  10       13.90       18.79      3.85 o
  -5   5  10      318.88      326.57      7.23 o
  -4   5  10       44.99       44.06      4.12 o
  -3   5  10       27.54       24.87      4.04 o
  -2   5  10        0.01       -0.44      3.79 o
  -1   5  10      201.95      218.71      7.74 o
   0   5  10       14.40        8.79      3.93 o
   1   5  10       76.96       91.76      6.03 o
   2   5  10       53.99       58.91      5.54 o
   3   5  10        4.43        3.07      4.58 o
   4   5  10        0.04       -1.29      4.40 o
   5   5  10        5.01        6.17      5.86 o
   6   5  10        5.32        3.76      6.82 o
 -13   6  10        0.63        7.78      7.37 o
 -12   6  10        5.41        7.22      5.72 o
 -11   6  10        3.00       -0.57      5.40 o
 -10   6  10        2.27        7.12      5.47 o
  -9   6  10      160.58      143.68     12.25 o
  -8   6  10      104.98      100.83      6.99 o
  -7   6  10      248.16      258.00      8.67 o
  -6   6  10      143.20      143.18      5.77 o
  -5   6  10        1.29       -1.92      3.67 o
  -4   6  10       81.12       71.62      5.15 o
  -3   6  10       51.51       61.66      5.22 o
  -2   6  10        0.84       -3.37      4.11 o
  -1   6  10      130.44      149.10      7.72 o
   0   6  10        0.78       -2.62      4.50 o
   1   6  10       13.35        8.07      4.87 o
   2   6  10       10.70       11.11      4.57 o
   3   6  10        1.01       -1.30      4.36 o
   4   6  10        2.93       -4.75      5.88 o
   5   6  10       12.18        5.26      6.57 o
   6   6  10        2.47       -0.01      7.67 o
 -13   7  10        0.55        7.52      7.19 o
 -12   7  10       32.14       27.08      6.73 o
 -11   7  10        4.43       10.79      6.02 o
 -10   7  10       79.62       89.60      9.19 o
  -9   7  10       63.53       67.49      7.79 o
  -8   7  10       70.21       69.53      7.56 o
  -7   7  10      113.88      138.94      9.25 o
  -6   7  10       23.95       25.29      4.94 o
  -5   7  10        0.86       -2.58      3.98 o
  -4   7  10        0.55       -3.63      3.63 o
  -3   7  10       10.56        5.18      4.59 o
  -2   7  10      137.75      155.20      7.51 o
  -1   7  10       12.56       14.33      5.13 o
   0   7  10      102.34       93.05      7.79 o
   1   7  10        4.24       12.59      5.85 o
   2   7  10        6.47       10.54      5.13 o
   3   7  10        0.59       -2.82      5.68 o
   4   7  10        4.87       12.65      6.34 o
   5   7  10       11.67        8.29      7.15 o
 -13   8  10        0.09        0.10      7.22 o
 -12   8  10       11.74        8.83      6.71 o
 -11   8  10        0.09        5.97      6.03 o
 -10   8  10        7.05        8.16      5.46 o
  -9   8  10       19.32       13.53      5.57 o
  -8   8  10       92.82       92.03      6.73 o
  -7   8  10       56.09       56.49      5.84 o
  -6   8  10        2.66        1.10      4.63 o
  -5   8  10        0.49       -0.50      3.98 o
  -4   8  10        1.28       -2.50      3.87 o
  -3   8  10       67.99       79.35      6.74 o
  -2   8  10        0.02       -2.29      5.21 o
  -1   8  10        0.67        2.31      4.99 o
   0   8  10      134.83      140.55      8.30 o
   1   8  10       15.62        9.01      5.10 o
   2   8  10        0.83       -4.63      4.63 o
   3   8  10        5.03        5.93      6.41 o
   4   8  10        0.65       -1.86      6.41 o
   5   8  10        1.95        6.17      7.91 o
 -13   9  10       22.35       15.91     11.82 o
 -12   9  10        0.26        1.83      6.57 o
 -11   9  10        1.43        3.32      5.53 o
 -10   9  10        6.59       12.76      5.92 o
  -9   9  10       98.71      110.32      8.03 o
  -8   9  10        1.37       -2.68      4.94 o
  -7   9  10      464.17      445.15     11.78 o
  -6   9  10       45.11       32.26      5.57 o
  -5   9  10        0.20       -2.97      4.28 o
  -4   9  10       35.21       41.92      6.35 o
  -3   9  10      113.92      110.05      7.88 o
  -2   9  10       52.93       51.29      6.81 o
  -1   9  10        0.07       -5.06      5.06 o
   0   9  10       69.27       62.76      7.13 o
   1   9  10      145.08      165.77      9.98 o
   2   9  10        3.83        5.52      4.90 o
   3   9  10        0.27       -6.08      6.08 o
   4   9  10        1.26       -6.64      6.81 o
   5   9  10        5.21       11.85      9.63 o
 -12  10  10        0.23       -1.55      6.74 o
 -11  10  10        4.45       -3.92      7.56 o
 -10  10  10        2.80       -3.15      5.82 o
  -9  10  10       10.88        3.10      7.52 o
  -8  10  10       10.46       10.15      5.43 o
  -7  10  10       32.62       27.21      6.00 o
  -6  10  10       12.10       11.91      5.45 o
  -5  10  10       23.07       19.70      4.81 o
  -4  10  10        0.80        0.35      5.08 o
  -3  10  10       38.01       42.97      6.72 o
  -2  10  10        6.72       -1.22      5.49 o
  -1  10  10        7.18       -0.23      5.45 o
   0  10  10      172.27      164.84      9.95 o
   1  10  10       34.49       24.06      6.01 o
   2  10  10        0.08       -6.37      7.99 o
   3  10  10       18.58       10.41      7.34 o
   4  10  10        7.76        5.27      7.00 o
   5  10  10        0.30        0.20     20.57 o
 -12  11  10       10.37       25.92      7.33 o
 -11  11  10        3.55       -4.34      6.74 o
 -10  11  10        0.12        3.28      6.29 o
  -9  11  10        8.33       16.74      5.96 o
  -8  11  10       26.77       32.19      8.84 o
  -7  11  10      137.29      139.46      8.41 o
  -6  11  10        2.83       -5.24      5.37 o
  -5  11  10        1.01        1.06      5.73 o
  -4  11  10       21.28       15.50      5.74 o
  -3  11  10       35.16       58.03      7.15 o
  -2  11  10       38.38       34.76      6.68 o
  -1  11  10       52.97       42.45      7.10 o
   0  11  10       35.50       40.25      7.46 o
   1  11  10       50.59       52.10      6.91 o
   2  11  10        5.87        3.00      7.76 o
   3  11  10        1.31       10.33     10.64 o
   4  11  10        6.94       -2.90      7.71 o
 -11  12  10       49.35       59.30      8.70 o
 -10  12  10        4.84        5.52      6.71 o
  -9  12  10       11.98        9.56      6.26 o
  -8  12  10       17.25       14.18      6.41 o
  -7  12  10        3.60       -5.66      5.66 o
  -6  12  10       51.39       52.93      7.46 o
  -5  12  10       12.57        9.30      6.53 o
  -4  12  10       38.08       34.66      6.38 o
  -3  12  10       60.78       49.33      8.09 o
  -2  12  10       17.42       11.27      6.24 o
  -1  12  10       11.48       21.33      6.70 o
   0  12  10      166.48      168.78     10.31 o
   1  12  10        2.68        4.37      8.26 o
   2  12  10        0.10       -8.88      8.88 o
   3  12  10       19.99       15.59      9.31 o
   4  12  10        0.35       11.67      9.28 o
 -11  13  10       23.23       26.07      8.08 o
 -10  13  10       17.72       17.52      7.31 o
  -9  13  10        0.02       10.15      6.82 o
  -8  13  10        0.87       -0.30      6.32 o
  -7  13  10       35.83       43.62      8.00 o
  -6  13  10       18.04       19.81      6.91 o
  -5  13  10       69.27       58.88      8.60 o
  -4  13  10       84.80       95.05      7.61 o
  -3  13  10        1.56       -1.45      6.55 o
  -2  13  10        0.21        2.15      6.14 o
  -1  13  10        2.16        6.28      6.18 o
   0  13  10        0.76       -1.05      6.56 o
   1  13  10       38.90       39.98     12.89 o
   2  13  10       20.29       17.95      8.96 o
   3  13  10        8.06        3.12      9.37 o
 -10  14  10        0.04       -4.47      7.74 o
  -9  14  10        0.45       -3.82      6.61 o
  -8  14  10       14.43        7.65      6.75 o
  -7  14  10       10.74       17.28      7.61 o
  -6  14  10        8.78       -2.66      6.39 o
  -5  14  10       31.41       41.98      8.63 o
  -4  14  10       28.60       22.33      7.75 o
  -3  14  10       13.00        2.05      6.56 o
  -2  14  10       16.83       10.60      7.20 o
  -1  14  10        0.14       -0.60      6.43 o
   0  14  10       15.95       17.24      6.96 o
   1  14  10        0.15        0.02      8.78 o
   2  14  10        0.30        0.89      8.94 o
  -9  15  10        2.58       -1.63      7.52 o
  -8  15  10       22.75       21.56      9.35 o
  -7  15  10        5.17       -0.39      7.26 o
  -6  15  10        8.55        5.40      7.07 o
  -5  15  10       12.78        8.00      7.56 o
  -4  15  10       15.50        5.74      7.51 o
  -3  15  10        2.24        1.63      5.94 o
  -2  15  10        0.08       -1.92      6.93 o
  -1  15  10        7.17       -5.41      6.37 o
   0  15  10        1.32       -1.01      6.66 o
   1  15  10        4.22       11.95      9.56 o
   2  15  10        0.13        7.15      9.08 o
  -9  16  10       14.01        5.66     24.12 o
  -8  16  10       11.56        1.55      8.39 o
  -7  16  10        7.07       -0.91      7.55 o
  -6  16  10        6.06        5.62      8.05 o
  -5  16  10        6.72       -1.98      9.15 o
  -4  16  10        0.11       -7.43      7.43 o
  -3  16  10        6.93        8.76      6.24 o
  -2  16  10        1.24        8.85      7.87 o
  -1  16  10        4.95       -1.14      7.41 o
   0  16  10        0.44       -6.78      8.90 o
   1  16  10        0.39        8.15     10.70 o
  -7  17  10       19.81       11.76      8.82 o
  -6  17  10        2.75       10.15      8.64 o
  -5  17  10        0.71       -0.65      8.99 o
  -4  17  10        8.58       17.08      8.70 o
  -3  17  10        5.92       21.10      8.49 o
  -2  17  10        1.75       -0.10      8.19 o
  -1  17  10        0.02        5.07      7.86 o
   0  17  10        3.75       -8.88     10.77 o
  -6  18  10        0.07        1.89     18.88 o
  -5  18  10        0.50        3.33      7.09 o
  -4  18  10        0.34        9.42      8.75 o
  -3  18  10        0.16        7.62      8.76 o
  -2  18  10        2.62        3.13      8.41 o
 -14   1  11        0.03       12.25      8.39 o
 -13   1  11        4.55        5.00      7.85 o
 -12   1  11        4.65       -2.47      6.43 o
 -11   1  11        6.94        1.69      6.77 o
 -10   1  11       19.35       11.78      5.40 o
  -9   1  11      144.82      157.45      7.05 o
  -8   1  11       57.61       64.80      6.20 o
  -7   1  11      125.95      137.13      7.38 o
  -6   1  11       13.90        9.14      3.93 o
  -5   1  11       47.55       44.09      4.04 o
  -4   1  11        3.92        4.54      3.14 o
  -3   1  11       12.43       14.20      3.02 o
  -2   1  11        0.63        1.62      3.65 o
  -1   1  11      183.92      172.13      6.67 o
   0   1  11      722.59      678.32     12.39 o
   1   1  11       77.60       81.56      6.20 o
   2   1  11        6.10        5.23      4.83 o
   3   1  11        0.79       -4.46      4.46 o
   4   1  11        0.38       -3.62      4.93 o
   5   1  11        0.28       -3.97      5.46 o
   6   1  11        5.29        5.47     17.44 o
 -14   2  11        1.54       -3.27      8.57 o
 -13   2  11        0.83       19.24      7.61 o
 -12   2  11       11.81       16.85      7.27 o
 -11   2  11       15.20       24.90      5.70 o
 -10   2  11       94.87       87.07      7.11 o
  -9   2  11       75.04       73.28      6.85 o
  -8   2  11      125.58      134.24      8.22 o
  -7   2  11      169.41      164.83      8.64 o
  -6   2  11        6.41        7.59      3.74 o
  -5   2  11       44.40       51.75      4.24 o
  -4   2  11        6.21        3.65      3.28 o
  -3   2  11       61.31       56.91      4.00 o
  -2   2  11        8.86        6.43      3.35 o
  -1   2  11       32.19       38.62      4.99 o
   0   2  11      398.65      395.41      9.91 o
   1   2  11      241.79      242.03      8.51 o
   2   2  11        0.30        7.56      5.20 o
   3   2  11        4.91        4.43      4.86 o
   4   2  11       11.21       11.76      5.35 o
   5   2  11        7.69       11.85      5.73 o
 -14   3  11        3.83       18.00      8.83 o
 -13   3  11       14.07       31.86      7.99 o
 -12   3  11        2.39        5.51      6.74 o
 -11   3  11        9.80        1.46      6.15 o
 -10   3  11       37.67       33.64      6.65 o
  -9   3  11       97.53      100.52      7.89 o
  -8   3  11       17.54       22.76      4.66 o
  -7   3  11       42.95       39.71      5.24 o
  -6   3  11      108.64      118.41      5.82 o
  -5   3  11     1070.31     1059.63     13.62 o
  -4   3  11        3.37       -3.15      3.15 o
  -3   3  11       13.48       17.53      3.65 o
  -2   3  11       84.19      104.63      5.04 o
  -1   3  11        0.09        1.91      4.02 o
   0   3  11       51.68       53.35      5.54 o
   1   3  11       22.53       25.67      5.07 o
   2   3  11       98.60       84.40      6.43 o
   3   3  11       40.41       51.18      6.46 o
   4   3  11        0.56       -3.17      4.87 o
   5   3  11       16.83       10.66      5.74 o
 -14   4  11        3.16       -0.58      7.91 o
 -13   4  11       39.20       29.85      8.67 o
 -12   4  11        0.41       -3.73      5.65 o
 -11   4  11        0.46       -5.11      5.11 o
 -10   4  11       37.56       34.66      6.07 o
  -9   4  11       12.73       15.32      5.27 o
  -8   4  11      237.55      233.13     11.32 o
  -7   4  11       25.09       16.18      4.49 o
  -6   4  11        2.41        2.22      4.16 o
  -5   4  11       31.46       24.83      3.96 o
  -4   4  11       31.21       23.89      3.98 o
  -3   4  11       90.21      108.42      5.29 o
  -2   4  11       10.90        9.42      3.95 o
  -1   4  11       30.33       32.83      4.89 o
   0   4  11      134.14      137.50      6.84 o
   1   4  11        3.42        2.37      4.31 o
   2   4  11        3.56        2.34      4.63 o
   3   4  11       18.58       21.81      5.38 o
   4   4  11        1.54        0.68      4.93 o
   5   4  11        2.39        2.19      6.19 o
 -14   5  11       11.36        9.88     14.80 o
 -13   5  11       10.03       17.67      8.38 o
 -12   5  11       63.96       69.91      8.64 o
 -11   5  11       77.74       80.31      7.30 o
 -10   5  11        0.12       -3.38      5.19 o
  -9   5  11        0.11       -5.02      5.02 o
  -8   5  11       62.84       58.62      6.99 o
  -7   5  11        0.99       -3.88      3.88 o
  -6   5  11       20.39       15.14      4.17 o
  -5   5  11        0.79        1.69      3.56 o
  -4   5  11      973.63      928.09     14.62 o
  -3   5  11       18.30       15.96      4.44 o
  -2   5  11       12.22        3.25      4.61 o
  -1   5  11       33.32       36.42      5.60 o
   0   5  11       16.02       30.82      5.72 o
   1   5  11        5.17        3.36      4.44 o
   2   5  11        0.98        5.67      4.62 o
   3   5  11        8.31       12.65      5.05 o
   4   5  11        2.91        6.94      5.03 o
   5   5  11        2.95       -2.07      6.85 o
 -13   6  11        3.28       11.92      7.44 o
 -12   6  11        4.11        1.29      5.85 o
 -11   6  11       39.51       35.88      6.73 o
 -10   6  11       19.73       20.19      5.92 o
  -9   6  11        3.39        2.80      5.58 o
  -8   6  11      226.28      233.33     21.67 o
  -7   6  11       58.81       66.94      6.02 o
  -6   6  11        0.03       -0.01      4.03 o
  -5   6  11       23.42       19.73      4.30 o
  -4   6  11        1.84       -3.81      3.81 o
  -3   6  11      310.02      303.01      8.89 o
  -2   6  11       51.42       45.90      6.42 o
  -1   6  11      102.89      114.30      6.78 o
   0   6  11      209.14      215.50      9.50 o
   1   6  11       37.05       33.35      5.78 o
   2   6  11        4.73        7.07      5.11 o
   3   6  11        2.54       -5.05      5.05 o
   4   6  11       16.39       11.58      6.86 o
   5   6  11        6.95        1.08      7.89 o
 -13   7  11        0.12       -2.63      7.08 o
 -12   7  11       11.90       12.48      7.94 o
 -11   7  11        7.12        9.23      6.30 o
 -10   7  11        5.55       11.88      6.11 o
  -9   7  11        3.47       -1.75      5.60 o
  -8   7  11        8.60        9.83      5.39 o
  -7   7  11       78.98       70.75      6.42 o
  -6   7  11      112.39      109.29      6.34 o
  -5   7  11       54.30       46.79      5.29 o
  -4   7  11        0.11        8.48      4.36 o
  -3   7  11       83.65       90.03      7.09 o
  -2   7  11      162.09      164.10     11.81 o
  -1   7  11      264.94      276.82     10.38 o
   0   7  11       32.92       40.31      6.34 o
   1   7  11       15.41       12.47      5.52 o
   2   7  11        3.20        2.35      5.44 o
   3   7  11        8.52       -0.34      5.13 o
   4   7  11        1.87       -4.19      6.34 o
   5   7  11        0.07       -2.09      7.75 o
 -13   8  11        0.45        6.76      7.67 o
 -12   8  11        1.61       -0.97      7.10 o
 -11   8  11        0.29        2.55      6.19 o
 -10   8  11        4.79       -5.54      5.84 o
  -9   8  11       39.03       37.51      6.76 o
  -8   8  11       73.32       80.26      7.61 o
  -7   8  11      146.97      139.46      8.06 o
  -6   8  11      154.85      151.17      9.30 o
  -5   8  11       13.62       14.90      4.93 o
  -4   8  11        4.52       -4.25      4.25 o
  -3   8  11       46.77       64.53      6.77 o
  -2   8  11      105.23      107.32      7.62 o
  -1   8  11        1.63       -3.78      5.13 o
   0   8  11       12.86        9.11      6.04 o
   1   8  11       13.89        8.99      6.03 o
   2   8  11        0.11        7.81      5.38 o
   3   8  11        4.31        3.77      6.68 o
   4   8  11        0.97       -3.94      6.85 o
 -13   9  11        0.75        7.41     13.26 o
 -12   9  11       12.05        6.96      7.68 o
 -11   9  11       38.50       40.67      7.85 o
 -10   9  11        2.40        6.68      6.86 o
  -9   9  11      105.58       89.09      9.77 o
  -8   9  11       58.23       48.49      7.07 o
  -7   9  11        0.02        3.20      5.53 o
  -6   9  11       15.71        9.27      5.72 o
  -5   9  11      127.28      130.06      7.28 o
  -4   9  11        2.05        2.92      5.00 o
  -3   9  11        0.93        4.82      5.44 o
  -2   9  11       14.17        2.22      5.69 o
  -1   9  11      190.02      187.18      9.88 o
   0   9  11       64.62       82.72      9.01 o
   1   9  11        1.59        2.79      6.17 o
   2   9  11        3.23       -4.55      5.37 o
   3   9  11        1.81       -6.43      6.43 o
   4   9  11        3.68       -3.22      7.37 o
 -12  10  11        1.45       -1.65      7.82 o
 -11  10  11        7.20        7.03      7.72 o
 -10  10  11       14.80       18.57      8.40 o
  -9  10  11       49.43       54.01      7.84 o
  -8  10  11       40.56       34.03      7.18 o
  -7  10  11       23.90       21.00      6.43 o
  -6  10  11      126.73      111.30      7.98 o
  -5  10  11       55.31       68.03      6.66 o
  -4  10  11       19.82       16.30      5.69 o
  -3  10  11        3.84        9.21      6.01 o
  -2  10  11      243.15      285.78     13.32 o
  -1  10  11        0.00        0.91      5.89 o
   0  10  11       14.21       14.54      6.22 o
   1  10  11        1.04       11.08      7.60 o
   2  10  11       46.62       54.99      9.73 o
   3  10  11        1.21       -0.88      8.56 o
   4  10  11       28.31       16.90     10.05 o
 -12  11  11        4.74        3.07      8.17 o
 -11  11  11       25.84       37.26      8.89 o
 -10  11  11        0.16       -0.88      6.83 o
  -9  11  11        0.19       -3.70      6.32 o
  -8  11  11       10.67        7.23      6.38 o
  -7  11  11       15.68       12.81      6.53 o
  -6  11  11      109.12       96.58      9.41 o
  -5  11  11       11.69       11.17      5.47 o
  -4  11  11       25.04       26.83      6.24 o
  -3  11  11      177.00      197.53     11.86 o
  -2  11  11        5.75        8.40      6.17 o
  -1  11  11       31.03       38.54      7.15 o
   0  11  11        9.68       18.29      7.11 o
   1  11  11       10.88       10.71      7.06 o
   2  11  11        0.06        3.22      9.80 o
   3  11  11        4.18        6.64      9.13 o
 -11  12  11        0.24       14.52      8.75 o
 -10  12  11        0.64        2.84      8.16 o
  -9  12  11        3.26       -6.70      6.70 o
  -8  12  11        2.28       -6.34      6.34 o
  -7  12  11       28.99       26.42      7.11 o
  -6  12  11        1.34       -6.44      6.44 o
  -5  12  11       19.96        9.16      6.95 o
  -4  12  11       62.98       68.73      7.55 o
  -3  12  11        8.28       16.17      7.28 o
  -2  12  11       19.27       14.99      6.64 o
  -1  12  11       34.71       39.58      7.42 o
   0  12  11        1.63       -3.00      8.05 o
   1  12  11       11.57        9.32      9.34 o
   2  12  11        0.14        1.44      9.53 o
   3  12  11        0.17       -8.71      8.71 o
 -11  13  11        1.86       -1.22      8.32 o
 -10  13  11        0.38       -4.92      7.98 o
  -9  13  11        2.23        4.24      6.68 o
  -8  13  11        0.00        4.91      7.03 o
  -7  13  11        4.76       -2.47      6.89 o
  -6  13  11        0.65       -6.42      6.69 o
  -5  13  11        0.06       -6.43      6.43 o
  -4  13  11      150.30      139.25      9.07 o
  -3  13  11        6.48        7.70      7.21 o
  -2  13  11        0.07       -2.08      6.21 o
  -1  13  11        8.99       13.28      6.75 o
   0  13  11        3.97       -3.86      6.84 o
   1  13  11        0.17        6.08      8.77 o
   2  13  11        1.20        1.68      9.87 o
 -10  14  11        3.33        0.73      9.63 o
  -9  14  11        1.17       -3.93      9.74 o
  -8  14  11        0.09       -6.49      7.59 o
  -7  14  11        3.31        4.28      7.40 o
  -6  14  11       30.65       23.22      7.84 o
  -5  14  11        3.99        6.71      7.46 o
  -4  14  11       48.88       58.02      7.11 o
  -3  14  11        2.28       -4.92      5.98 o
  -2  14  11        0.17       -6.77      7.17 o
  -1  14  11        2.24        2.98      6.78 o
   0  14  11        3.65       -1.15      6.99 o
   1  14  11        0.03       -8.78      8.78 o
   2  14  11        3.23       -1.74     13.95 o
  -9  15  11        0.23        5.29      8.63 o
  -8  15  11        5.04       -7.82      7.82 o
  -7  15  11       11.16        1.61      8.12 o
  -6  15  11        3.11       -1.12      8.01 o
  -5  15  11        1.91        1.42      7.56 o
  -4  15  11       11.53       -5.45      7.37 o
  -3  15  11        0.43       -3.31      6.20 o
  -2  15  11       17.26       19.66      8.20 o
  -1  15  11        0.63       -2.01      6.74 o
   0  15  11        0.12       11.20      9.50 o
   1  15  11        6.34        5.76      9.48 o
  -8  16  11       20.65       36.90      9.74 o
  -7  16  11        0.02        3.76      8.54 o
  -6  16  11        0.01       -2.08      7.72 o
  -5  16  11        0.54       24.86      8.66 o
  -4  16  11        1.24        8.27      8.35 o
  -3  16  11        7.18        2.07      8.01 o
  -2  16  11        1.21       -3.76      7.84 o
  -1  16  11        0.54       -1.21      7.70 o
   0  16  11        1.47       13.38      9.99 o
  -7  17  11        7.59       12.59     10.42 o
  -6  17  11        1.40       -2.54      8.03 o
  -5  17  11        6.46        5.99      8.27 o
  -4  17  11        5.97       11.82      8.63 o
  -3  17  11        1.19        3.13      8.49 o
  -2  17  11        1.45       -0.29      8.18 o
 -14   0  12        0.24       17.38     17.78 o
 -13   0  12       49.47       38.77     13.22 o
 -12   0  12        0.47       -9.83      9.83 o
 -11   0  12        7.71       -4.67     13.43 o
 -10   0  12       16.39       14.11      7.45 o
  -9   0  12      167.78      161.79     11.69 o
  -8   0  12     1593.54     1594.54     73.11 o
  -7   0  12      190.68      197.44     12.42 o
  -6   0  12        1.40        0.70      5.20 o
  -5   0  12      236.77      262.14     12.18 o
  -4   0  12        8.11        0.84      4.20 o
  -3   0  12       24.61       21.46      5.60 o
  -2   0  12       47.32       52.41      8.18 o
  -1   0  12       19.28       17.09      6.78 o
   0   0  12      887.13      928.46     29.58 o
   1   0  12       18.40       12.59      6.94 o
   2   0  12        0.50        2.35      6.80 o
   3   0  12        3.11       -6.80      7.02 o
   4   0  12        6.88        2.99      7.95 o
   5   0  12       13.65        0.07      8.22 o
 -14   1  12       10.60       16.33     11.18 o
 -13   1  12        8.06        0.62      7.90 o
 -12   1  12       39.13       31.85      8.28 o
 -11   1  12      100.74       97.28      9.53 o
 -10   1  12        7.02        2.48      5.74 o
  -9   1  12      465.08      428.28     20.07 o
  -8   1  12      143.45      129.38      7.72 o
  -7   1  12       16.81       18.61      4.82 o
  -6   1  12       83.11       92.05      5.63 o
  -5   1  12       22.40       26.01      4.02 o
  -4   1  12       48.73       47.04      4.07 o
  -3   1  12       51.12       47.16      4.28 o
  -2   1  12       22.28       31.40      6.00 o
  -1   1  12      110.25      104.78      6.98 o
   0   1  12      357.28      374.34     10.23 o
   1   1  12        0.57       -0.96      5.31 o
   2   1  12       38.64       52.47      6.09 o
   3   1  12       12.65        4.53      5.16 o
   4   1  12        0.49        5.22      5.71 o
   5   1  12        7.20       -0.90      5.87 o
 -14   2  12        2.71       13.75      8.84 o
 -13   2  12        2.73       -3.99      7.68 o
 -12   2  12        0.57       -0.70      7.35 o
 -11   2  12        2.90       -2.80      5.93 o
 -10   2  12       85.67       81.07      7.83 o
  -9   2  12      412.87      392.58     11.49 o
  -8   2  12      139.20      132.13      9.12 o
  -7   2  12      260.08      236.47      9.89 o
  -6   2  12        1.39       -0.75      3.92 o
  -5   2  12        3.59        1.08      3.51 o
  -4   2  12        0.02        3.02      3.31 o
  -3   2  12        0.00       -3.12      3.12 o
  -2   2  12       58.98       50.92      5.53 o
  -1   2  12      174.77      183.23      9.14 o
   0   2  12        1.19        0.88      4.47 o
   1   2  12       85.78       96.52      6.76 o
   2   2  12       14.58       13.02      5.21 o
   3   2  12       19.31       25.61      5.85 o
   4   2  12        1.17       -2.92      5.37 o
   5   2  12        1.31        4.69      6.15 o
 -14   3  12        0.62        5.57      8.65 o
 -13   3  12        0.13        7.01      8.03 o
 -12   3  12        5.55        6.06      8.02 o
 -11   3  12       71.71       73.35      8.15 o
 -10   3  12      102.22       84.16      8.11 o
  -9   3  12       45.89       54.71      7.25 o
  -8   3  12      105.17      102.72      7.06 o
  -7   3  12       53.19       49.06      5.70 o
  -6   3  12        3.64        1.94      3.99 o
  -5   3  12      178.31      158.17      6.40 o
  -4   3  12       53.49       55.37      4.57 o
  -3   3  12       73.80       68.20      4.80 o
  -2   3  12        1.36       -4.12      4.41 o
  -1   3  12       40.51       52.12      5.60 o
   0   3  12       26.03       35.28      5.76 o
   1   3  12        7.39        3.08      4.73 o
   2   3  12        0.13       -2.62      4.64 o
   3   3  12       55.19       50.05      6.37 o
   4   3  12        4.52        8.64      5.64 o
   5   3  12        5.70       11.38      6.98 o
 -14   4  12       48.30       74.20     11.98 o
 -13   4  12        5.96       11.50     10.63 o
 -12   4  12        1.29       -1.21      6.25 o
 -11   4  12        9.84        8.27      6.68 o
 -10   4  12       10.77        7.47      6.32 o
  -9   4  12      113.95      110.17      8.65 o
  -8   4  12      131.87      140.81      9.72 o
  -7   4  12      414.48      399.04     11.15 o
  -6   4  12      322.73      319.87      8.84 o
  -5   4  12       25.78       33.40      4.57 o
  -4   4  12       10.28       18.50      4.13 o
  -3   4  12       52.40       57.78      5.19 o
  -2   4  12      165.37      177.94      8.33 o
  -1   4  12       78.48       90.02      7.03 o
   0   4  12        5.24        5.18      4.61 o
   1   4  12        1.06        0.96      4.65 o
   2   4  12        4.19       -4.49      4.49 o
   3   4  12        1.03       -0.69      5.02 o
   4   4  12        0.03       -5.71      5.71 o
 -14   5  12        1.51       -8.97     14.21 o
 -13   5  12       10.28        3.48      6.80 o
 -12   5  12        2.75        0.44      6.66 o
 -11   5  12       11.51        2.90      6.08 o
 -10   5  12        0.19        4.27      5.81 o
  -9   5  12        7.77       10.54      6.32 o
  -8   5  12        0.69       -5.67      5.67 o
  -7   5  12       56.27       55.52      5.45 o
  -6   5  12        0.21       -4.08      4.08 o
  -5   5  12      200.58      227.13      8.75 o
  -4   5  12      176.60      163.89      6.90 o
  -3   5  12       73.10       91.85      6.31 o
  -2   5  12       67.25       77.39      6.39 o
  -1   5  12       19.34       33.91      6.29 o
   0   5  12        1.32       -5.03      5.63 o
   1   5  12       10.81       12.87      5.70 o
   2   5  12        5.39        3.13      5.43 o
   3   5  12        8.76       12.54      6.75 o
   4   5  12        4.76        7.44      5.72 o
 -13   6  12       38.63       34.28      9.14 o
 -12   6  12        5.47        0.12      6.45 o
 -11   6  12        0.65       -5.72      5.72 o
 -10   6  12        3.32        2.43      6.04 o
  -9   6  12        0.76        9.56      6.48 o
  -8   6  12      106.44       85.86      7.84 o
  -7   6  12       38.16       38.46      5.11 o
  -6   6  12        7.09        0.03      4.65 o
  -5   6  12       36.44       36.42      5.43 o
  -4   6  12        7.76       10.38      4.70 o
  -3   6  12       23.20       20.64      5.87 o
  -2   6  12       52.64       59.90      6.04 o
  -1   6  12      152.49      169.68      9.00 o
   0   6  12       59.31       48.67      7.35 o
   1   6  12        0.60       -2.69      5.50 o
   2   6  12       41.01       42.70      6.87 o
   3   6  12        0.97        0.28      5.59 o
   4   6  12        0.00        1.92      6.95 o
 -13   7  12        0.13       -2.05      7.85 o
 -12   7  12        2.08        3.32      7.07 o
 -11   7  12        0.32        4.54      7.36 o
 -10   7  12        1.25       -3.07      5.95 o
  -9   7  12      124.10      128.70     15.35 o
  -8   7  12       41.50       50.67      7.27 o
  -7   7  12       73.66       50.71      5.97 o
  -6   7  12       14.35       10.20      4.72 o
  -5   7  12        0.87       -2.92      4.65 o
  -4   7  12       73.33       77.93      7.04 o
  -3   7  12        0.01       -5.34      5.34 o
  -2   7  12       23.32       24.10      5.69 o
  -1   7  12       36.89       28.09      6.78 o
   0   7  12        1.83        6.03      6.08 o
   1   7  12      118.14      131.91      9.24 o
   2   7  12       34.23       23.12      6.37 o
   3   7  12        0.35       -1.01      5.56 o
   4   7  12        0.03       -8.21      8.21 o
 -13   8  12        5.92        6.10      7.77 o
 -12   8  12        1.55        4.90      7.74 o
 -11   8  12        2.58       -5.19      6.21 o
 -10   8  12        8.55        4.97      6.37 o
  -9   8  12       88.61       89.65      9.69 o
  -8   8  12        0.84       -5.79      5.79 o
  -7   8  12        7.59       -2.14      5.72 o
  -6   8  12       17.24       12.42      5.13 o
  -5   8  12       16.03       24.34      5.36 o
  -4   8  12      110.86      125.00      7.44 o
  -3   8  12      149.50      154.46      8.77 o
  -2   8  12        0.01       -0.83      5.47 o
  -1   8  12        5.09       -3.37      6.62 o
   0   8  12       19.80       20.10      6.96 o
   1   8  12        0.14        5.75      6.22 o
   2   8  12       17.32       11.61      6.01 o
   3   8  12        1.14       -0.39      7.13 o
   4   8  12        0.01       -8.02      8.02 o
 -13   9  12        0.07       39.31     28.64 o
 -12   9  12        0.32       10.12      8.24 o
 -11   9  12        2.86       -5.60      7.37 o
 -10   9  12       41.59       25.20      7.42 o
  -9   9  12        1.00       -4.69      6.60 o
  -8   9  12       22.17       28.62      7.08 o
  -7   9  12       12.25       20.97      6.74 o
  -6   9  12       20.90       20.69      5.31 o
  -5   9  12       54.51       48.26      6.61 o
  -4   9  12       37.03       41.62      6.55 o
  -3   9  12       31.17       26.09      6.48 o
  -2   9  12        4.57        7.93      5.97 o
  -1   9  12       13.45       11.18      6.55 o
   0   9  12        0.83       -2.37      6.57 o
   1   9  12       10.77       -1.45      6.28 o
   2   9  12        1.53        6.55      7.05 o
   3   9  12        9.35        6.04      8.16 o
 -12  10  12        9.00       17.84      8.67 o
 -11  10  12        0.11        0.02      8.90 o
 -10  10  12        0.00       -0.98     10.00 o
  -9  10  12       40.44       45.07      8.49 o
  -8  10  12        0.02       -6.53      6.53 o
  -7  10  12      177.56      200.46     10.84 o
  -6  10  12        6.15        8.20      6.31 o
  -5  10  12        1.89        4.43      5.64 o
  -4  10  12        0.03        5.49      5.75 o
  -3  10  12       41.28       50.94      7.03 o
  -2  10  12       51.20       52.23      7.27 o
  -1  10  12        7.65        8.15      6.78 o
   0  10  12       21.52       24.18      7.96 o
   1  10  12        3.56       -3.00      6.20 o
   2  10  12        0.07       10.35      8.92 o
   3  10  12        0.19       15.69      9.85 o
 -12  11  12       45.65       65.29     13.37 o
 -11  11  12        0.19       14.86      9.11 o
 -10  11  12        2.43       -4.66      7.37 o
  -9  11  12       19.35       26.04     11.54 o
  -8  11  12       66.39       68.83      9.18 o
  -7  11  12       85.35       77.19      8.10 o
  -6  11  12       16.57        9.37      9.10 o
  -5  11  12       76.88       63.46      7.23 o
  -4  11  12      277.20      315.72     13.60 o
  -3  11  12        0.01        2.78      6.70 o
  -2  11  12       29.70       41.45      9.73 o
  -1  11  12       66.11       81.55      9.17 o
   0  11  12        7.35        0.99      7.17 o
   1  11  12        4.11       -3.48      6.83 o
   2  11  12        0.64        7.01      9.21 o
 -11  12  12       15.06       22.38      9.88 o
 -10  12  12        0.93        3.19      9.46 o
  -9  12  12        8.23       14.11      7.91 o
  -8  12  12        4.77       -3.92      6.85 o
  -7  12  12        5.80        3.71      7.50 o
  -6  12  12       18.51       28.75      7.75 o
  -5  12  12       40.75       33.26      6.43 o
  -4  12  12      105.72      102.95      8.40 o
  -3  12  12       43.83       61.31      9.05 o
  -2  12  12       39.99       34.07      7.70 o
  -1  12  12        2.17       -3.47      6.89 o
   0  12  12       11.66       19.70      7.91 o
   1  12  12        5.24       23.22     13.03 o
   2  12  12        6.12        4.91     10.41 o
 -10  13  12        9.25       20.87     14.64 o
  -9  13  12       18.88       28.18      7.96 o
  -8  13  12        3.99       -3.99      7.60 o
  -7  13  12        2.04        8.71      8.02 o
  -6  13  12        6.67        2.84      7.17 o
  -5  13  12       28.49       31.03      8.03 o
  -4  13  12        8.10        5.16      6.06 o
  -3  13  12       80.62       78.85      9.72 o
  -2  13  12        1.25        0.62      7.84 o
  -1  13  12       30.66       19.24      7.99 o
   0  13  12        3.74        9.77      7.74 o
   1  13  12        5.00        8.27     10.33 o
 -10  14  12        1.93        3.28     10.53 o
  -9  14  12        0.60        0.36      8.28 o
  -8  14  12        0.05       -1.56      9.46 o
  -7  14  12        3.18       12.55      8.26 o
  -6  14  12       13.99       14.08      7.84 o
  -5  14  12        4.04        8.37      7.52 o
  -4  14  12        2.47       -2.89      6.29 o
  -3  14  12       12.76       12.58      6.81 o
  -2  14  12        0.95        6.43      7.83 o
  -1  14  12        0.06        4.17      7.47 o
   0  14  12        0.92        2.65      7.79 o
   1  14  12        0.20       11.16     15.57 o
  -9  15  12        4.94       -1.86     11.26 o
  -8  15  12        3.86       -6.38      8.70 o
  -7  15  12        0.01        5.64      8.38 o
  -6  15  12        4.49        0.05      7.74 o
  -5  15  12       26.16       26.43      8.36 o
  -4  15  12        2.69        1.50      6.45 o
  -3  15  12        8.13       14.77      9.48 o
  -2  15  12        3.56        4.99      7.78 o
  -1  15  12        6.95       14.55      8.59 o
   0  15  12        1.04       14.39     15.19 o
  -8  16  12        0.07        4.01     15.98 o
  -7  16  12        0.21       -3.90     10.43 o
  -6  16  12        2.77        2.52      8.29 o
  -5  16  12        2.35       -0.93      8.07 o
  -4  16  12        0.05       -7.97      7.97 o
  -3  16  12        5.73        1.03      8.38 o
  -2  16  12        0.36        7.28      8.26 o
  -1  16  12        0.21       26.95     27.21 o
  -5  17  12        1.76       16.59      9.12 o
  -4  17  12        3.27        1.61      8.60 o
 -14   1  13        8.36       -0.84      8.54 o
 -13   1  13       14.02       12.14      8.35 o
 -12   1  13        7.86       17.13      7.88 o
 -11   1  13       12.71        3.36      6.63 o
 -10   1  13       20.11       18.41      5.57 o
  -9   1  13       91.52       82.55      7.94 o
  -8   1  13      392.03      415.30     12.90 o
  -7   1  13        2.75        0.00      4.67 o
  -6   1  13       71.83       66.11      5.52 o
  -5   1  13        0.42       -2.22      3.68 o
  -4   1  13        1.27       -2.74      3.77 o
  -3   1  13        0.02        0.58      4.09 o
  -2   1  13        0.45       11.18      5.78 o
  -1   1  13       12.65        8.54      6.27 o
   0   1  13        0.32       -1.35      4.72 o
   1   1  13       33.41       34.03      5.86 o
   2   1  13       17.66       15.66      5.55 o
   3   1  13        0.08       -3.77      5.52 o
   4   1  13        1.99        0.41      5.90 o
 -14   2  13        9.40       11.83     10.23 o
 -13   2  13       26.53       30.77      9.08 o
 -12   2  13       11.06        1.48      6.08 o
 -11   2  13       34.48       29.98      7.48 o
 -10   2  13       41.12       37.21      7.55 o
  -9   2  13       40.13       48.34      8.85 o
  -8   2  13       39.87       41.39      7.07 o
  -7   2  13        4.09        4.99      5.25 o
  -6   2  13      361.17      378.07     10.63 o
  -5   2  13       54.49       47.90      4.63 o
  -4   2  13       83.59      105.67      5.42 o
  -3   2  13        7.84        5.15      4.66 o
  -2   2  13       97.90      109.49      7.58 o
  -1   2  13        0.89       -2.29      4.86 o
   0   2  13        0.28       -1.55      4.65 o
   1   2  13       11.74       11.61      5.08 o
   2   2  13        1.27        1.48      5.06 o
   3   2  13       10.71        7.94      5.75 o
   4   2  13        3.44       -0.86      5.93 o
 -14   3  13       12.75       13.59      9.11 o
 -13   3  13        8.95       10.57      8.31 o
 -12   3  13        2.33        2.28      6.49 o
 -11   3  13        0.00        4.53      6.43 o
 -10   3  13       21.44       10.34      6.52 o
  -9   3  13        8.61       -0.40      5.24 o
  -8   3  13      126.67      128.45     10.62 o
  -7   3  13       60.34       66.23      6.25 o
  -6   3  13       75.40       66.91      6.45 o
  -5   3  13       16.83       11.83      4.42 o
  -4   3  13       14.04        7.26      3.83 o
  -3   3  13       67.14       75.97      7.25 o
  -2   3  13        2.41        8.03      5.67 o
  -1   3  13       44.32       54.36      6.25 o
   0   3  13       16.02       19.30      5.20 o
   1   3  13       23.76       30.20      5.69 o
   2   3  13        2.91       -5.08      5.08 o
   3   3  13        0.01        0.15      5.50 o
   4   3  13       10.01       18.90      6.78 o
 -14   4  13        1.32       23.04     17.62 o
 -13   4  13        1.64       -7.79      7.79 o
 -12   4  13        1.47       -0.72      8.01 o
 -11   4  13       42.21       27.00      7.25 o
 -10   4  13        4.51       10.47      6.67 o
  -9   4  13      213.13      178.13     14.48 o
  -8   4  13        1.06        3.59      6.16 o
  -7   4  13       12.49       10.42      4.77 o
  -6   4  13       10.23        6.56      4.77 o
  -5   4  13      186.00      204.51      7.36 o
  -4   4  13       36.49       28.85      4.71 o
  -3   4  13        4.17        7.84      4.78 o
  -2   4  13        0.43       -1.75      5.38 o
  -1   4  13       14.57       13.56      6.45 o
   0   4  13        0.00       -2.84      5.83 o
   1   4  13        1.03        1.03      5.49 o
   2   4  13        2.68        8.60      5.91 o
   3   4  13        0.03       -5.71      5.71 o
   4   4  13        0.65        2.54      6.78 o
 -14   5  13        0.17      -12.14     14.17 o
 -13   5  13        1.92       13.81      8.54 o
 -12   5  13        1.68        1.22      6.67 o
 -11   5  13        0.67        6.18      6.85 o
 -10   5  13       40.47       31.27      7.47 o
  -9   5  13       11.00       25.36      7.05 o
  -8   5  13       83.22       88.06      6.97 o
  -7   5  13        0.58        0.09      4.31 o
  -6   5  13        8.28        7.17      4.81 o
  -5   5  13       41.34       35.40      4.99 o
  -4   5  13       21.06       26.95      5.21 o
  -3   5  13       74.07       77.29      6.84 o
  -2   5  13       78.75       82.24      7.65 o
  -1   5  13       61.33       83.89      8.37 o
   0   5  13       19.59       14.37      6.75 o
   1   5  13        0.32       -5.74      5.74 o
   2   5  13        0.11       -0.49      5.63 o
   3   5  13       11.78       13.46      6.86 o
 -13   6  13       49.11       51.81     10.01 o
 -12   6  13        0.00       -7.33      7.33 o
 -11   6  13        0.86        0.19      6.70 o
 -10   6  13        4.87        0.89      6.45 o
  -9   6  13      161.08      185.75     18.57 o
  -8   6  13       45.98       45.59      7.49 o
  -7   6  13       17.55       17.29      5.12 o
  -6   6  13       54.65       44.64      5.68 o
  -5   6  13       11.95        6.61      5.10 o
  -4   6  13        0.20        8.21      4.73 o
  -3   6  13        1.40        4.59      5.51 o
  -2   6  13       18.69       15.03      6.32 o
  -1   6  13        0.01        0.03      6.26 o
   0   6  13       42.93       46.69      7.85 o
   1   6  13        6.64       12.09      6.89 o
   2   6  13        0.99       -2.02      5.90 o
   3   6  13        4.99       10.48      6.33 o
 -13   7  13        0.00        5.33      8.98 o
 -12   7  13        1.13       -8.33      8.33 o
 -11   7  13        1.01        9.71      7.23 o
 -10   7  13       22.23       18.17      8.39 o
  -9   7  13        2.75       -4.64      6.33 o
  -8   7  13        4.12       -4.09      5.93 o
  -7   7  13        2.28       -0.92      4.80 o
  -6   7  13        1.85       -1.63      5.18 o
  -5   7  13        0.01       -4.77      4.77 o
  -4   7  13        0.61       -4.84      4.84 o
  -3   7  13        1.09       -5.30      5.30 o
  -2   7  13        0.00        5.26      6.00 o
  -1   7  13       52.57       71.58      8.66 o
   0   7  13       35.94       29.29      7.64 o
   1   7  13       26.53       27.44      7.26 o
   2   7  13       13.00        7.44      6.48 o
   3   7  13        3.32       -8.37      8.37 o
 -13   8  13       14.10        8.98      9.14 o
 -12   8  13        0.01       -2.03      7.82 o
 -11   8  13       24.96       12.91      8.83 o
 -10   8  13        3.00       10.56      7.51 o
  -9   8  13       38.51       29.40     10.33 o
  -8   8  13       63.55       50.42      7.82 o
  -7   8  13        6.40        7.39      5.21 o
  -6   8  13        4.78       -0.86      4.94 o
  -5   8  13        6.18       -1.41      5.53 o
  -4   8  13        0.02       -0.94      5.05 o
  -3   8  13       40.24       44.67      6.84 o
  -2   8  13        0.34        9.08      6.86 o
  -1   8  13        0.72        1.32      6.29 o
   0   8  13        0.41       -6.08      6.08 o
   1   8  13        1.29       -0.71      7.08 o
   2   8  13        7.23        7.11      7.29 o
   3   8  13        0.00       -8.26      8.26 o
 -12   9  13        0.52        5.95      8.86 o
 -11   9  13        0.67        3.20      8.62 o
 -10   9  13        0.08        6.45      7.34 o
  -9   9  13       27.35       16.87      7.64 o
  -8   9  13       10.97        3.49      7.33 o
  -7   9  13        0.05       -6.19      6.19 o
  -6   9  13        5.31        4.28      5.34 o
  -5   9  13        0.75       -0.76      5.66 o
  -4   9  13      109.74      107.58      8.77 o
  -3   9  13        8.46       -3.22      5.87 o
  -2   9  13        9.62       10.96      7.52 o
  -1   9  13       33.40       40.61      8.04 o
   0   9  13        2.59        0.84      6.84 o
   1   9  13       20.06       16.18      7.57 o
   2   9  13        0.29       -4.32      8.83 o
 -12  10  13        2.90        4.12      9.11 o
 -11  10  13        4.65        9.04      9.02 o
 -10  10  13        0.23       -5.68      7.71 o
  -9  10  13        1.05       -6.05      7.79 o
  -8  10  13      200.44      177.24     11.84 o
  -7  10  13        4.43       -2.21      6.75 o
  -6  10  13       20.33       22.78      6.19 o
  -5  10  13        0.24       -1.70      5.65 o
  -4  10  13        8.45        5.87      5.85 o
  -3  10  13       39.64       50.54      7.50 o
  -2  10  13       10.28        5.03      6.97 o
  -1  10  13        0.36        4.88      7.04 o
   0  10  13       25.87       10.74      8.61 o
   1  10  13        7.54        9.74      7.31 o
   2  10  13        1.06       16.03      9.77 o
 -11  11  13        1.55       10.96      9.92 o
 -10  11  13       14.70        8.61      9.43 o
  -9  11  13        0.06        0.96      7.43 o
  -8  11  13        2.46       13.46      7.82 o
  -7  11  13        1.46       -4.18      7.07 o
  -6  11  13        2.88       -5.23      5.38 o
  -5  11  13      154.08      155.46     15.36 o
  -4  11  13        8.76       -0.10      6.16 o
  -3  11  13       21.86       26.03      7.83 o
  -2  11  13        1.03        0.67      7.03 o
  -1  11  13       21.52       27.49      8.10 o
   0  11  13        1.68       -1.39     10.26 o
   1  11  13        0.74       -1.50      7.27 o
 -11  12  13        8.77       18.80     10.40 o
 -10  12  13        2.35        4.04      9.49 o
  -9  12  13        2.62        2.94      7.43 o
  -8  12  13        4.36       -2.00      7.31 o
  -7  12  13        4.95       -1.78      7.55 o
  -6  12  13       11.34       19.38      7.55 o
  -5  12  13       44.69       49.31      7.21 o
  -4  12  13       16.03       20.55      8.34 o
  -3  12  13       27.59       27.66      7.67 o
  -2  12  13        4.77        0.63      7.38 o
  -1  12  13        5.83       12.81      8.45 o
   0  12  13        0.07        6.24      7.84 o
   1  12  13        2.72       -0.27     10.15 o
 -10  13  13        0.17        4.20     13.20 o
  -9  13  13        4.68       10.87      9.79 o
  -8  13  13        0.16        1.94      8.33 o
  -7  13  13        0.21       -1.27      7.98 o
  -6  13  13        8.31       20.67      7.89 o
  -5  13  13       10.00       10.24      6.11 o
  -4  13  13        1.81       12.13      6.58 o
  -3  13  13        5.82        6.81      7.30 o
  -2  13  13        0.03       14.44      8.89 o
  -1  13  13        8.48        8.59      8.86 o
   0  13  13        5.85        5.59      7.65 o
  -9  14  13        5.74        8.91      9.28 o
  -8  14  13        0.03        1.96      9.63 o
  -7  14  13        0.09       -6.90      7.98 o
  -6  14  13        0.15        5.58      7.54 o
  -5  14  13       15.92       18.59      8.10 o
  -4  14  13       12.35       25.18      8.36 o
  -3  14  13       20.01       33.67      8.74 o
  -2  14  13       10.68        8.35      9.05 o
  -1  14  13        2.11        7.91      8.78 o
  -8  15  13        2.96        8.48      9.53 o
  -7  15  13        0.00        5.21      8.63 o
  -6  15  13       13.60       15.82     10.37 o
  -5  15  13        7.54        8.62      8.22 o
  -4  15  13        7.15        7.61      8.30 o
  -3  15  13        1.45       10.11      8.75 o
  -2  15  13        0.33        5.98      8.87 o
  -6  16  13        6.28       -6.41      8.23 o
  -5  16  13        0.01        8.06      8.74 o
  -4  16  13        0.04       -0.88      7.98 o
  -3  16  13        0.06       -9.03     10.73 o
 -14   0  14       11.41       20.75     13.71 o
 -13   0  14        8.49       -4.67     11.12 o
 -12   0  14        2.90       -3.17      9.99 o
 -11   0  14        1.52       -1.98      7.43 o
 -10   0  14       65.67       63.87     10.08 o
  -9   0  14       96.11       95.13     10.87 o
  -8   0  14      265.80      283.01     17.75 o
  -7   0  14       28.63       30.20      7.48 o
  -6   0  14       22.92        9.50      6.30 o
  -5   0  14       25.95       34.51      6.63 o
  -4   0  14        5.56       17.44      6.83 o
  -3   0  14        0.07       -1.10      6.64 o
  -2   0  14       10.72       10.10      9.40 o
  -1   0  14       62.88       67.90     11.05 o
   0   0  14       40.45       28.81      8.22 o
   1   0  14      192.06      202.00     13.10 o
   2   0  14       61.34       81.23     10.66 o
   3   0  14        0.69        7.53      8.58 o
 -14   1  14        0.42        5.83      8.91 o
 -13   1  14        0.14        1.71      8.02 o
 -12   1  14        8.77       12.20      8.02 o
 -11   1  14        7.45       -2.63      6.20 o
 -10   1  14       14.37       11.65      7.27 o
  -9   1  14       13.66        8.28      5.69 o
  -8   1  14      280.18      266.51     13.03 o
  -7   1  14        2.91        8.13      4.75 o
  -6   1  14      155.88      144.22      7.37 o
  -5   1  14        6.27        4.30      4.35 o
  -4   1  14        6.85        4.93      4.44 o
  -3   1  14        8.28        7.08      4.80 o
  -2   1  14        2.72        8.01      6.04 o
  -1   1  14       28.41       24.73      6.67 o
   0   1  14        4.09        7.78      5.10 o
   1   1  14       17.68       10.79      6.52 o
   2   1  14       89.00       95.88      7.93 o
   3   1  14        6.96        9.39      6.10 o
 -14   2  14        1.37        4.58      8.88 o
 -13   2  14       57.41       62.58     10.14 o
 -12   2  14        7.82        8.56      6.71 o
 -11   2  14       29.36       24.93      7.11 o
 -10   2  14       71.12       71.26      7.17 o
  -9   2  14       95.93      106.25      7.88 o
  -8   2  14      286.43      296.90     13.02 o
  -7   2  14       24.10       28.03      6.24 o
  -6   2  14       24.34       25.79      4.68 o
  -5   2  14      121.39      136.71      6.63 o
  -4   2  14      165.23      167.06      7.48 o
  -3   2  14      167.90      153.93      7.76 o
  -2   2  14        5.30        5.70      6.23 o
  -1   2  14       20.31       15.38      6.26 o
   0   2  14       68.47       63.90      6.65 o
   1   2  14       13.90        7.58      6.10 o
   2   2  14       27.59       30.38      6.40 o
   3   2  14       10.89       14.29      6.46 o
 -14   3  14        0.53       -9.84     12.60 o
 -13   3  14        5.61        5.37      8.42 o
 -12   3  14       13.63        7.80      7.28 o
 -11   3  14        1.11        9.13      6.90 o
 -10   3  14       39.67       33.57      7.48 o
  -9   3  14        3.61        3.91      5.58 o
  -8   3  14       42.85       30.76      6.41 o
  -7   3  14        0.15       -4.77      4.77 o
  -6   3  14        1.02       -1.46      4.42 o
  -5   3  14        0.78       -3.35      4.08 o
  -4   3  14       14.50        9.02      4.58 o
  -3   3  14       28.52       16.71      6.06 o
  -2   3  14        4.02       -6.04      6.04 o
  -1   3  14        3.22        3.39      6.33 o
   0   3  14       21.09        7.73      6.49 o
   1   3  14       61.27       55.61      7.33 o
   2   3  14        0.02       -0.04      6.18 o
   3   3  14        6.97        9.59      7.73 o
 -14   4  14       15.54        0.49     14.20 o
 -13   4  14        0.84        0.76      8.42 o
 -12   4  14        0.00        0.16      6.65 o
 -11   4  14        3.17       -3.40      6.80 o
 -10   4  14       11.63        9.31      6.98 o
  -9   4  14       17.37       10.48      5.54 o
  -8   4  14        6.39       -5.40      5.40 o
  -7   4  14       98.81       83.97      7.00 o
  -6   4  14        1.15       -2.96      4.73 o
  -5   4  14      170.77      162.41     13.48 o
  -4   4  14        0.53        0.55      4.73 o
  -3   4  14        2.37       10.67      6.31 o
  -2   4  14       16.37       21.84      6.73 o
  -1   4  14       11.91        2.57      6.56 o
   0   4  14        0.76       -0.22      6.43 o
   1   4  14       13.29       23.93      7.46 o
   2   4  14        8.04       14.76      6.47 o
   3   4  14        1.33       -2.59      6.27 o
 -13   5  14        4.02       22.35      8.86 o
 -12   5  14        0.05       -4.72      7.68 o
 -11   5  14        5.34        7.70      7.08 o
 -10   5  14      136.28      128.61     10.40 o
  -9   5  14       50.47       54.68      8.15 o
  -8   5  14        8.82       -0.29      5.31 o
  -7   5  14        7.48        6.18      5.43 o
  -6   5  14       88.44       82.43      7.07 o
  -5   5  14        0.14        1.87      4.43 o
  -4   5  14       61.04       64.25      6.87 o
  -3   5  14        7.47        4.18      6.11 o
  -2   5  14        3.64       -4.26      6.04 o
  -1   5  14        0.19       -6.23      6.23 o
   0   5  14        7.08       14.93      7.01 o
   1   5  14        4.22       10.31      7.23 o
   2   5  14        3.46       -4.05      6.56 o
   3   5  14        1.23       -0.35     10.00 o
 -13   6  14       20.18       17.98      9.28 o
 -12   6  14        0.47       12.45      8.42 o
 -11   6  14       16.76       12.31      7.55 o
 -10   6  14       52.45       38.08      8.04 o
  -9   6  14        1.99        8.04      6.89 o
  -8   6  14        0.96       -0.28      5.02 o
  -7   6  14       12.71       16.27      5.29 o
  -6   6  14        9.36        8.95      5.67 o
  -5   6  14       59.57       42.57      6.26 o
  -4   6  14        6.90        7.91      5.33 o
  -3   6  14        2.14       11.60      6.89 o
  -2   6  14       46.16       37.73      7.23 o
  -1   6  14        2.50        1.30      6.96 o
   0   6  14        2.46       -1.39      6.66 o
   1   6  14        2.33        4.83      7.09 o
   2   6  14        0.25       -6.30      6.30 o
 -13   7  14        0.12       12.02      9.89 o
 -12   7  14       13.80        7.61      9.19 o
 -11   7  14       20.04       17.48      7.99 o
 -10   7  14       17.69        9.73      7.36 o
  -9   7  14       35.91       35.29      7.89 o
  -8   7  14        7.19        3.66      5.25 o
  -7   7  14       24.60       32.34      6.30 o
  -6   7  14       25.11       17.88      5.98 o
  -5   7  14        1.57        2.68      5.75 o
  -4   7  14       12.57       -0.62      5.22 o
  -3   7  14        0.03        7.78      6.54 o
  -2   7  14        3.92        8.53      6.98 o
  -1   7  14        1.48       -3.72      6.76 o
   0   7  14        6.01       11.52      7.42 o
   1   7  14        0.76        7.36      7.43 o
   2   7  14        1.52       -0.72      7.15 o
 -13   8  14        3.57        6.72     15.31 o
 -12   8  14        0.30       13.79      9.61 o
 -11   8  14        0.14       -1.12      8.71 o
 -10   8  14        2.46       -5.28      7.37 o
  -9   8  14        0.69       -0.19      7.42 o
  -8   8  14       73.65       70.40      9.19 o
  -7   8  14        9.71       13.59      5.83 o
  -6   8  14        0.00        0.57      5.55 o
  -5   8  14       12.03       13.82      6.06 o
  -4   8  14       27.61       15.58      6.18 o
  -3   8  14        0.57        1.85      7.01 o
  -2   8  14        1.41        5.94      9.50 o
  -1   8  14        8.05        8.48      7.48 o
   0   8  14        0.98       -6.95      6.95 o
   1   8  14        0.00        2.81      7.56 o
   2   8  14        0.88       -7.04      7.04 o
 -12   9  14        7.83       10.66      9.48 o
 -11   9  14        5.28       -6.21      8.91 o
 -10   9  14       48.67       43.27      8.84 o
  -9   9  14       75.98       80.18     10.77 o
  -8   9  14       71.99       56.23      8.79 o
  -7   9  14       30.92       40.53      6.41 o
  -6   9  14        7.23       13.09      6.52 o
  -5   9  14        1.09        6.06      7.33 o
  -4   9  14        6.59        6.19      5.92 o
  -3   9  14       23.92        9.45      7.41 o
  -2   9  14       19.08       22.99      7.68 o
  -1   9  14       20.49       20.06      8.47 o
   0   9  14        0.00        3.60      7.52 o
   1   9  14        0.92       10.76      7.83 o
 -12  10  14        0.67       -6.68     10.68 o
 -11  10  14        0.19       -7.30      9.51 o
 -10  10  14        0.09        7.03     11.11 o
  -9  10  14       34.67       34.51      9.66 o
  -8  10  14       51.04       67.45      9.94 o
  -7  10  14       10.83       14.69      7.30 o
  -6  10  14        0.00       -4.15      5.85 o
  -5  10  14       20.25       19.01      6.82 o
  -4  10  14        3.55       10.22      6.29 o
  -3  10  14       10.89       19.70      7.30 o
  -2  10  14       19.64       16.45      7.77 o
  -1  10  14        0.47        5.08      7.98 o
   0  10  14       16.16       12.57      8.63 o
   1  10  14        4.71       11.26      7.93 o
 -11  11  14        0.90       -5.13     12.19 o
 -10  11  14       43.67       56.89     13.42 o
  -9  11  14       27.57       15.65     12.14 o
  -8  11  14        0.94        3.71      7.48 o
  -7  11  14        2.19       10.84     13.39 o
  -6  11  14        3.91       15.90      6.33 o
  -5  11  14        1.51       11.88      6.62 o
  -4  11  14        0.16        3.37      6.64 o
  -3  11  14       40.59       35.45     10.67 o
  -2  11  14        3.48        1.81      8.19 o
  -1  11  14       42.56       51.49     10.12 o
   0  11  14        9.57       15.57      8.60 o
 -10  12  14        0.00        5.90     12.82 o
  -9  12  14       25.75       24.88      9.02 o
  -8  12  14        1.00       -3.72      8.17 o
  -7  12  14        6.35        5.07      8.01 o
  -6  12  14        0.14       -3.06      5.90 o
  -5  12  14       16.44       17.44      6.95 o
  -4  12  14       21.42       12.28      7.07 o
  -3  12  14       48.66       53.39      9.78 o
  -2  12  14       38.87       37.56     10.88 o
  -1  12  14        2.62        4.81      8.70 o
   0  12  14        0.00        3.44      8.54 o
 -10  13  14        0.78       -0.97     10.89 o
  -9  13  14       37.77       27.10      9.88 o
  -8  13  14        1.56        1.50      8.97 o
  -7  13  14        0.44        2.51      8.21 o
  -6  13  14        0.82        7.62      7.79 o
  -5  13  14        0.01        0.24      6.58 o
  -4  13  14        0.18       -6.71      7.48 o
  -3  13  14       14.71       11.70      8.76 o
  -2  13  14        0.32       -1.49     11.97 o
  -1  13  14       13.67       17.66      8.94 o
  -9  14  14        9.72       16.92     12.60 o
  -8  14  14        0.66       11.31     11.09 o
  -7  14  14        1.56       -3.52      8.39 o
  -6  14  14        8.24       17.36      8.46 o
  -5  14  14        1.46       -7.42      7.42 o
  -4  14  14        0.43        1.83      8.42 o
  -3  14  14        9.06        6.52      8.50 o
  -2  14  14        0.92       -6.96      9.73 o
  -7  15  14        1.80        4.62      9.15 o
  -6  15  14        0.34       -7.74      7.97 o
  -5  15  14        2.15        0.84      8.44 o
  -4  15  14        5.91       24.57      9.19 o
  -3  15  14        0.47       -2.31     12.35 o
 -14   1  15        6.17       -6.09     16.70 o
 -13   1  15        2.99       -1.71      9.09 o
 -12   1  15        7.16       11.79      9.77 o
 -11   1  15        1.79       -5.51      5.51 o
 -10   1  15       18.17       13.29      6.21 o
  -9   1  15       15.08        3.26      6.02 o
  -8   1  15       18.00       18.60      6.26 o
  -7   1  15      137.65      157.21     12.15 o
  -6   1  15        2.75        8.38      4.98 o
  -5   1  15       18.25       16.03      4.99 o
  -4   1  15       24.67       24.32      5.80 o
  -3   1  15        3.91        0.48      5.25 o
  -2   1  15       34.97       29.01      7.54 o
  -1   1  15        4.85       -3.32      5.96 o
   0   1  15        0.07        5.41      5.73 o
   1   1  15       24.90       16.40      6.22 o
   2   1  15       13.17       26.11      6.71 o
 -14   2  15        0.93       -5.65     20.37 o
 -13   2  15        2.55       -8.21      8.21 o
 -12   2  15        1.10        3.39      6.78 o
 -11   2  15       22.86       22.02      7.45 o
 -10   2  15       15.22       16.61      6.22 o
  -9   2  15        2.51        9.30      6.03 o
  -8   2  15        8.14       -1.26      5.80 o
  -7   2  15      185.73      211.46     10.55 o
  -6   2  15       39.09       41.85      6.37 o
  -5   2  15        0.62        0.99      4.48 o
  -4   2  15        5.46       -0.76      5.19 o
  -3   2  15       12.07       14.74      6.20 o
  -2   2  15        0.16       -0.69      6.45 o
  -1   2  15       52.14       39.01      7.94 o
   0   2  15       16.17        1.18      6.65 o
   1   2  15        1.25       -6.02      6.02 o
   2   2  15       17.17       35.42      7.63 o
 -14   3  15        0.96       13.80     22.85 o
 -13   3  15        0.15        5.97      8.87 o
 -12   3  15       19.93       15.98      7.77 o
 -11   3  15        3.58        3.68      7.04 o
 -10   3  15       33.40       21.50      6.22 o
  -9   3  15       67.99       58.04      7.33 o
  -8   3  15        1.20       -2.70      5.54 o
  -7   3  15        1.29        0.09      5.36 o
  -6   3  15       16.54       18.84      4.89 o
  -5   3  15        3.09        7.82      6.31 o
  -4   3  15       21.00       28.93      5.99 o
  -3   3  15       16.59       15.14      6.13 o
  -2   3  15        5.47       -1.37      7.24 o
  -1   3  15        6.09        3.68      6.85 o
   0   3  15        3.20        0.80      7.00 o
   1   3  15        8.19        5.98      6.48 o
   2   3  15        3.68       -1.86      6.69 o
 -13   4  15        7.87        8.79      8.91 o
 -12   4  15        0.10        0.34      8.04 o
 -11   4  15        1.90        7.49      7.19 o
 -10   4  15        2.28       -5.39      6.53 o
  -9   4  15       58.74       59.33      7.21 o
  -8   4  15       27.06       31.60      6.50 o
  -7   4  15       15.25       23.77      5.88 o
  -6   4  15        1.08       -1.88      4.92 o
  -5   4  15       18.06       12.57      5.52 o
  -4   4  15        1.50       -5.65      5.65 o
  -3   4  15        0.32        3.26      6.21 o
  -2   4  15       25.94       14.18      6.93 o
  -1   4  15        0.21       -6.48      6.48 o
   0   4  15        6.40        8.92      7.38 o
   1   4  15        0.04       -6.11      8.22 o
   2   4  15        1.33       -5.94      6.83 o
 -13   5  15       20.30       45.24     10.25 o
 -12   5  15        0.02        2.68      8.35 o
 -11   5  15        2.03        0.61      7.23 o
 -10   5  15        1.49        0.96      6.85 o
  -9   5  15       41.16       41.01      6.76 o
  -8   5  15        2.30        9.86      6.07 o
  -7   5  15       97.17       95.24      7.59 o
  -6   5  15       35.49       33.52      6.65 o
  -5   5  15        0.99        3.69      5.36 o
  -4   5  15        5.03       -4.81      5.67 o
  -3   5  15        2.11        0.07      6.23 o
  -2   5  15        1.30       -1.44      7.21 o
  -1   5  15       18.09       16.30      7.80 o
   0   5  15        0.52       -7.41      8.45 o
   1   5  15        6.54        3.11      8.28 o
   2   5  15        2.97       18.26     10.28 o
 -13   6  15       11.29       12.54      9.80 o
 -12   6  15        0.18       -1.39      8.40 o
 -11   6  15       10.26        2.67      7.90 o
 -10   6  15        0.10        9.55      8.17 o
  -9   6  15       61.97       43.10      8.09 o
  -8   6  15       13.20       12.33      5.56 o
  -7   6  15        1.52       -0.09      5.68 o
  -6   6  15       27.47       32.01      6.61 o
  -5   6  15       64.19       56.67      7.99 o
  -4   6  15        0.23       -4.01      5.76 o
  -3   6  15        2.08        9.79      7.91 o
  -2   6  15        4.60       10.22      7.30 o
  -1   6  15        2.65       -1.03      7.19 o
   0   6  15        1.70       -5.13      7.28 o
   1   6  15        1.21        1.76      7.69 o
 -13   7  15        0.14        8.36     19.46 o
 -12   7  15        6.33        5.77      8.92 o
 -11   7  15        0.34        4.16      8.16 o
 -10   7  15       12.17        9.43      7.52 o
  -9   7  15       31.99       23.92      8.34 o
  -8   7  15        6.57        4.89      5.90 o
  -7   7  15        7.31        6.59      6.15 o
  -6   7  15       10.00        2.97      7.56 o
  -5   7  15        0.53        6.62      6.14 o
  -4   7  15        0.45        4.51      6.21 o
  -3   7  15        4.26       12.75      7.39 o
  -2   7  15       12.48       22.94      8.69 o
  -1   7  15        0.00       -3.24      7.36 o
   0   7  15        3.27        4.88      8.14 o
   1   7  15        0.20       -2.87      8.06 o
 -12   8  15        1.77       -0.43      9.29 o
 -11   8  15        7.25        4.01      9.12 o
 -10   8  15        0.02       10.24     10.10 o
  -9   8  15        2.40       -1.86      8.12 o
  -8   8  15       53.72       62.36      7.37 o
  -7   8  15        0.30       -3.18      5.72 o
  -6   8  15       19.84       20.69      7.14 o
  -5   8  15        3.79       -5.81      5.81 o
  -4   8  15        0.34       -3.07      6.61 o
  -3   8  15       18.17        9.71      7.52 o
  -2   8  15        0.11        0.11      7.80 o
  -1   8  15        3.30       -7.13      7.13 o
   0   8  15        1.67       -3.62      7.78 o
   1   8  15        0.00       -6.61      7.99 o
 -12   9  15        0.17        1.59      9.97 o
 -11   9  15       10.81        5.90     10.39 o
 -10   9  15       11.08       -7.54     10.17 o
  -9   9  15       29.12       48.20      9.87 o
  -8   9  15        5.20        8.67      7.63 o
  -7   9  15        0.85       -2.23      5.81 o
  -6   9  15       66.51       58.73      8.23 o
  -5   9  15        0.71        4.78      6.39 o
  -4   9  15       24.00       22.51      7.78 o
  -3   9  15       18.98       15.17      7.79 o
  -2   9  15       18.57       18.82      8.69 o
  -1   9  15       32.56       22.92      9.28 o
   0   9  15        0.29        0.82      8.13 o
 -11  10  15       25.90       42.05     11.99 o
 -10  10  15        0.30       19.29     17.33 o
  -9  10  15        0.45        8.01      8.31 o
  -8  10  15        8.58       11.75      7.94 o
  -7  10  15        6.05       13.74      6.46 o
  -6  10  15        0.08       -0.54      6.55 o
  -5  10  15        6.68        1.73      6.30 o
  -4  10  15       36.90       38.09      8.94 o
  -3  10  15       44.53       48.98     11.21 o
  -2  10  15       19.52       29.45     11.14 o
  -1  10  15        4.00        8.79      8.73 o
   0  10  15        2.33       -7.10      9.55 o
 -11  11  15        0.53       -5.62     10.89 o
 -10  11  15        7.37       17.93     11.42 o
  -9  11  15        0.01        0.56      8.02 o
  -8  11  15        0.05        5.36      8.63 o
  -7  11  15        0.00       -5.88      9.40 o
  -6  11  15       11.15       14.05      7.13 o
  -5  11  15        4.48        6.62      6.72 o
  -4  11  15       31.67       29.16      9.52 o
  -3  11  15        0.94        4.87      9.62 o
  -2  11  15        1.59       11.00      9.06 o
  -1  11  15        0.16        3.27      9.01 o
 -10  12  15        5.47       17.08     10.82 o
  -9  12  15        0.01        6.91      8.88 o
  -8  12  15        0.56       -5.75      8.38 o
  -7  12  15        1.39       14.80      8.68 o
  -6  12  15        2.21        9.92      7.14 o
  -5  12  15        8.85       -0.82      8.83 o
  -4  12  15        2.02       11.08      8.60 o
  -3  12  15        0.25        4.34     10.18 o
  -2  12  15       11.32       11.56     10.48 o
  -1  12  15        0.17        5.47     15.62 o
  -9  13  15        0.19       11.99      9.61 o
  -8  13  15        0.04        5.18      9.31 o
  -7  13  15        1.66        1.92     11.31 o
  -6  13  15        9.42        7.68      8.96 o
  -5  13  15       25.62       10.90      8.49 o
  -4  13  15        6.10       14.44      9.10 o
  -3  13  15        1.69        5.54     11.77 o
  -2  13  15        3.49       -2.02     15.75 o
  -8  14  15        0.08        8.14     23.11 o
  -7  14  15        2.79        7.85      9.45 o
  -6  14  15        1.12       -4.34      9.16 o
  -5  14  15        0.45       -4.23      8.32 o
  -4  14  15       21.55       38.33     10.20 o
 -13   0  16       21.83       21.62     13.39 o
 -12   0  16       15.97        3.85      8.36 o
 -11   0  16        7.25       -4.40      8.57 o
 -10   0  16       52.78       42.78     10.58 o
  -9   0  16      116.49      110.10     22.27 o
  -8   0  16      125.30      113.31     17.03 o
  -7   0  16        0.13       -1.61      7.23 o
  -6   0  16       15.68        9.43      9.35 o
  -5   0  16        6.21        9.52      7.94 o
  -4   0  16        7.50        2.84      9.94 o
  -3   0  16        9.05        0.62      8.32 o
  -2   0  16       63.41       98.67     14.54 o
  -1   0  16       20.16       20.34     10.72 o
   0   0  16       16.50        4.83     10.19 o
   1   0  16        8.35       22.40      9.07 o
 -13   1  16        5.75        9.06      9.20 o
 -12   1  16       44.70       50.53      8.51 o
 -11   1  16        4.89        1.98      6.19 o
 -10   1  16       15.19       14.68      6.59 o
  -9   1  16      141.02      137.29     10.18 o
  -8   1  16        2.00        3.50      7.05 o
  -7   1  16      146.47      141.78      9.06 o
  -6   1  16       50.72       43.86      6.29 o
  -5   1  16        0.27       -2.50      5.37 o
  -4   1  16       29.64       27.61      6.94 o
  -3   1  16       13.21       12.91      7.04 o
  -2   1  16        2.30        1.76      6.88 o
  -1   1  16       15.45       21.20      7.73 o
   0   1  16       13.52        4.16      7.29 o
   1   1  16        8.91       14.51      7.07 o
 -13   2  16        1.89        8.05      8.94 o
 -12   2  16        2.23        8.80      8.84 o
 -11   2  16        0.21       -2.23      5.80 o
 -10   2  16        0.25        2.13      8.99 o
  -9   2  16      111.07      124.53      9.51 o
  -8   2  16        0.33        6.09      5.69 o
  -7   2  16        3.70        4.95      5.99 o
  -6   2  16       79.76       93.37      7.55 o
  -5   2  16        0.00        2.97      5.85 o
  -4   2  16        4.51        1.75      5.79 o
  -3   2  16        0.02       -5.69      5.69 o
  -2   2  16        0.00        2.48      7.27 o
  -1   2  16       14.64        5.70      7.37 o
   0   2  16       13.77        4.14      7.64 o
   1   2  16        4.34       14.86     11.22 o
 -13   3  16        2.16       -1.54      8.94 o
 -12   3  16       14.04        6.01      8.58 o
 -11   3  16        4.22       13.82      7.95 o
 -10   3  16        9.81        3.86      6.13 o
  -9   3  16       30.90       27.97      7.02 o
  -8   3  16       21.46       10.06      6.37 o
  -7   3  16        9.25        0.54      5.51 o
  -6   3  16       29.03       40.44      6.83 o
  -5   3  16        0.15        0.61      5.84 o
  -4   3  16       12.07       11.23      6.61 o
  -3   3  16       16.16       21.82      7.12 o
  -2   3  16        6.40       -0.33      7.12 o
  -1   3  16        4.73       18.06      7.73 o
   0   3  16        9.75       10.88      8.02 o
   1   3  16        0.19       -4.79      7.96 o
 -13   4  16       15.77        2.09      9.05 o
 -12   4  16        0.37       12.16      8.84 o
 -11   4  16       23.13       13.29      8.57 o
 -10   4  16        1.30       -2.97      5.92 o
  -9   4  16       15.26       18.57      6.61 o
  -8   4  16        7.83        7.60      6.35 o
  -7   4  16        0.03       -3.22      5.46 o
  -6   4  16        9.38        7.53      5.68 o
  -5   4  16        0.35       -1.16      5.59 o
  -4   4  16       56.94       55.37      8.12 o
  -3   4  16        2.26       -2.30      6.24 o
  -2   4  16        0.71        5.20      7.73 o
  -1   4  16       15.10       22.74      8.22 o
   0   4  16        0.34       -7.38      7.38 o
   1   4  16        0.02       -7.67      7.67 o
 -13   5  16        1.15       -1.27      9.71 o
 -12   5  16       10.70       18.52      9.24 o
 -11   5  16        1.33       -7.84      7.84 o
 -10   5  16        9.41       19.39      9.18 o
  -9   5  16       15.55       17.25      6.64 o
  -8   5  16        1.15       -3.68      6.05 o
  -7   5  16        1.90       11.53      6.11 o
  -6   5  16       31.34       34.83      6.73 o
  -5   5  16        1.84        1.52      6.67 o
  -4   5  16       28.83       32.33     10.35 o
  -3   5  16       12.08       14.65      6.74 o
  -2   5  16       16.56       10.14      8.14 o
  -1   5  16        7.22        2.18      7.71 o
   0   5  16        0.01       -9.79      9.79 o
   1   5  16        1.92       20.33     14.11 o
 -13   6  16        0.91       31.86     38.60 o
 -12   6  16        0.07       -9.27      9.27 o
 -11   6  16        0.07        4.48      8.59 o
 -10   6  16        7.21        2.19      7.15 o
  -9   6  16        1.45        6.50      6.14 o
  -8   6  16        1.71       -3.88      5.87 o
  -7   6  16        0.30       -0.18      6.21 o
  -6   6  16        1.28        6.10      6.44 o
  -5   6  16        3.62        1.63      6.96 o
  -4   6  16        0.06        1.70      6.46 o
  -3   6  16        6.50        5.85      9.02 o
  -2   6  16        1.86       -0.74      8.92 o
  -1   6  16        0.03       -7.26      7.79 o
   0   6  16        8.76        0.86      8.47 o
 -12   7  16        5.12        9.18      9.96 o
 -11   7  16        9.04       11.97      9.99 o
 -10   7  16        6.99       -8.22      8.37 o
  -9   7  16        0.10        8.87      8.76 o
  -8   7  16        2.55       -6.36      6.36 o
  -7   7  16        1.18        1.76      6.38 o
  -6   7  16       53.69       44.83      8.75 o
  -5   7  16        3.28       -2.72      7.07 o
  -4   7  16        0.22        6.88      6.55 o
  -3   7  16        1.72        2.29      8.78 o
  -2   7  16        1.57      -10.80     10.80 o
  -1   7  16        7.59       -1.55      8.14 o
   0   7  16        0.89       -8.26      8.26 o
 -12   8  16        4.82       -8.64      9.73 o
 -11   8  16        1.73       -8.96      8.96 o
 -10   8  16        0.49       -7.02      8.83 o
  -9   8  16       25.84       30.79      9.73 o
  -8   8  16        0.94       -5.51      6.10 o
  -7   8  16        8.11        7.72      7.34 o
  -6   8  16        0.02       -2.52      6.52 o
  -5   8  16        0.01       -3.57      7.08 o
  -4   8  16        4.02        6.40      7.33 o
  -3   8  16        3.12        5.19      8.22 o
  -2   8  16       11.44       18.32      9.28 o
  -1   8  16        0.06       12.05      9.25 o
   0   8  16        0.05       -8.47     10.84 o
 -11   9  16        1.01        1.74     10.41 o
 -10   9  16        7.40       -1.18      9.75 o
  -9   9  16       26.60       25.13      9.67 o
  -8   9  16        3.83       -5.85      5.85 o
  -7   9  16        4.07        7.00      6.94 o
  -6   9  16       23.47       15.79      7.27 o
  -5   9  16        3.87        1.03      7.44 o
  -4   9  16       16.64       31.61      9.80 o
  -3   9  16        1.95       10.64      7.92 o
  -2   9  16        9.85       14.98      9.57 o
  -1   9  16        4.46       -3.94      8.99 o
 -11  10  16        1.18       -1.59     11.37 o
 -10  10  16        8.75        5.18     17.15 o
  -9  10  16        1.01       -5.78      8.58 o
  -8  10  16        0.44       -0.11      8.09 o
  -7  10  16       18.69       18.90      8.05 o
  -6  10  16        0.76        3.30      8.22 o
  -5  10  16        0.69        1.14      8.73 o
  -4  10  16        8.43        7.24     10.17 o
  -3  10  16       15.24       11.61      8.86 o
  -2  10  16        0.86       -6.37      8.62 o
  -1  10  16        3.61       10.80     16.79 o
 -10  11  16       25.46       11.67     11.21 o
  -9  11  16        5.45       -2.42      8.76 o
  -8  11  16        0.75       -6.38      8.74 o
  -7  11  16       14.80       10.77      9.28 o
  -6  11  16       59.37       66.20     11.20 o
  -5  11  16       10.48       26.79     10.19 o
  -4  11  16        8.03       16.61     10.50 o
  -3  11  16        3.45       16.65      9.96 o
  -2  11  16        7.50       31.46     11.24 o
  -9  12  16       14.90       36.09     10.61 o
  -8  12  16        1.40       -7.63      9.17 o
  -7  12  16        5.57        6.43      9.36 o
  -6  12  16        0.07        5.92      9.15 o
  -5  12  16       43.08       42.58     11.10 o
  -4  12  16        4.55       17.51     11.04 o
  -3  12  16        0.00       15.36      9.61 o
  -8  13  16        1.88       29.84     27.31 o
  -7  13  16        0.01        3.51      9.30 o
  -6  13  16        9.67       14.29      9.56 o
  -5  13  16       11.38       12.57      9.00 o
 -13   1  17        0.37       -3.09      8.84 o
 -12   1  17        0.06       -0.08      8.81 o
 -11   1  17        0.41       -7.20      7.20 o
 -10   1  17       45.69       22.43      7.26 o
  -9   1  17       22.48       17.74      6.91 o
  -8   1  17       56.47       42.63     10.72 o
  -7   1  17        2.12        6.87      6.60 o
  -6   1  17        9.24       -4.48      6.15 o
  -5   1  17        0.87       -6.07      6.07 o
  -4   1  17        0.76        5.19      6.36 o
  -3   1  17       16.40        9.38      7.99 o
  -2   1  17        1.86       -5.43      7.83 o
  -1   1  17        4.44       -0.96      7.71 o
   0   1  17        6.64        6.96      8.47 o
 -13   2  17        0.64       12.27      9.77 o
 -12   2  17        1.38       -0.47      8.88 o
 -11   2  17       17.81       12.42      7.66 o
 -10   2  17        8.27        5.30      6.69 o
  -9   2  17       35.17       36.53      7.89 o
  -8   2  17        7.17        4.16      7.01 o
  -7   2  17       23.90       22.15      6.73 o
  -6   2  17       52.78       49.29      8.63 o
  -5   2  17       19.90       14.67      7.25 o
  -4   2  17        5.11       12.09      7.63 o
  -3   2  17        1.23        4.11      8.81 o
  -2   2  17        7.85       17.41      8.18 o
  -1   2  17        0.64       -7.68      7.68 o
   0   2  17        1.26       -3.72      8.23 o
 -13   3  17        0.30       -3.42     12.42 o
 -12   3  17        3.66        6.21      9.05 o
 -11   3  17        1.17       -6.15      7.18 o
 -10   3  17        6.04       13.88      6.83 o
  -9   3  17       20.78       20.04      7.43 o
  -8   3  17       37.71       43.28      7.38 o
  -7   3  17        0.06       -3.27      5.86 o
  -6   3  17       17.46       46.62      8.83 o
  -5   3  17       13.92       18.09      6.91 o
  -4   3  17        5.69        6.82      7.20 o
  -3   3  17       13.36       20.18      7.40 o
  -2   3  17        7.20        1.80      8.19 o
  -1   3  17        3.66       -2.05      7.87 o
   0   3  17        5.55        1.59      8.23 o
 -13   4  17        6.90        5.52     15.62 o
 -12   4  17        1.35        6.69     10.49 o
 -11   4  17        2.21        1.68      8.41 o
 -10   4  17        3.58       -3.63      6.39 o
  -9   4  17        0.17       -2.46      7.51 o
  -8   4  17        0.00       -0.94      6.65 o
  -7   4  17       15.85       16.29      6.57 o
  -6   4  17        8.54        4.53      7.32 o
  -5   4  17       20.64       11.62      7.51 o
  -4   4  17        2.66        5.63      7.80 o
  -3   4  17        0.01        3.15      6.86 o
  -2   4  17        3.68        1.45      8.14 o
  -1   4  17        0.40       -1.80      8.42 o
   0   4  17        0.02        7.30     12.43 o
 -12   5  17        3.80       11.83     10.39 o
 -11   5  17        9.35        4.46      8.57 o
 -10   5  17       34.03       34.60      7.47 o
  -9   5  17        0.50       -1.57      6.33 o
  -8   5  17       21.35       18.28      7.13 o
  -7   5  17       17.63       18.28      6.65 o
  -6   5  17       44.39       42.77      9.81 o
  -5   5  17        0.26       -5.86      7.46 o
  -4   5  17       11.22       14.37      8.34 o
  -3   5  17        9.21        9.54      7.83 o
  -2   5  17        0.17        5.37     10.36 o
  -1   5  17        0.01       -6.73      8.37 o
 -12   6  17        0.07       -8.89      8.89 o
 -11   6  17        2.79        9.85      9.11 o
 -10   6  17        2.43        8.83      9.08 o
  -9   6  17        1.18       -3.63      6.57 o
  -8   6  17        5.61        2.90      6.51 o
  -7   6  17        2.64       -3.90      7.02 o
  -6   6  17        0.21        5.77      7.50 o
  -5   6  17        0.29        5.16      8.01 o
  -4   6  17        0.05       -2.09      7.09 o
  -3   6  17       13.17        3.15      7.65 o
  -2   6  17        1.40       -7.99      7.99 o
  -1   6  17        1.21        1.83      8.56 o
 -12   7  17        1.29       15.37     12.91 o
 -11   7  17        0.92        6.33      9.93 o
 -10   7  17        7.93       15.04     10.66 o
  -9   7  17       28.94       31.10      8.02 o
  -8   7  17        1.59       -6.40      6.40 o
  -7   7  17        8.97       15.86      7.92 o
  -6   7  17       10.38       12.17      8.57 o
  -5   7  17        5.61       10.04     10.02 o
  -4   7  17        8.70       17.46      9.18 o
  -3   7  17        0.04        5.34      9.01 o
  -2   7  17        5.37       -3.49      9.24 o
  -1   7  17       10.33       11.09      9.02 o
 -11   8  17        0.30       12.18     11.05 o
 -10   8  17        0.03       -1.10     10.19 o
  -9   8  17        0.00        2.67     10.08 o
  -8   8  17        4.88       -2.14      7.04 o
  -7   8  17       21.00       22.02     10.56 o
  -6   8  17        0.34        1.16      9.70 o
  -5   8  17        1.31       22.07     10.43 o
  -4   8  17        2.50       11.78      8.97 o
  -3   8  17        0.04       -2.73      8.65 o
  -2   8  17       10.18        6.02      9.51 o
 -11   9  17        2.31       -0.61     14.11 o
 -10   9  17        0.58       20.34     11.08 o
  -9   9  17        1.28        5.05     10.78 o
  -8   9  17        2.27        0.36      6.77 o
  -7   9  17        5.65       -8.74      8.82 o
  -6   9  17        0.68       -2.34     10.34 o
  -5   9  17        3.55        0.39     10.21 o
  -4   9  17        0.30       -7.10      8.58 o
  -3   9  17        5.69        4.15     10.36 o
  -2   9  17        0.06        5.70     11.28 o
 -10  10  17        0.02        7.57     13.07 o
  -9  10  17        4.04       16.37     10.09 o
  -8  10  17       10.84       16.71     10.03 o
  -7  10  17       14.37       26.74     10.43 o
  -6  10  17        1.72       -0.32     12.65 o
  -5  10  17        0.16        0.08     10.39 o
  -4  10  17        0.05       15.80     10.26 o
  -3  10  17        0.90        3.21     19.81 o
  -9  11  17        1.18       -2.02      9.38 o
  -8  11  17        0.22       -2.49      9.56 o
  -7  11  17        0.30       -8.42      8.42 o
  -6  11  17        0.47        6.72     10.67 o
  -5  11  17        3.59        7.95     10.93 o
  -4  11  17        0.12        7.44     11.08 o
  -7  12  17        0.31       -2.99     11.43 o
  -6  12  17        2.41        1.44     24.33 o
 -13   0  18        4.52       10.41     20.70 o
 -12   0  18        0.04        2.25     14.70 o
 -11   0  18       17.40       -1.28     13.02 o
 -10   0  18       30.96       37.66     20.03 o
  -9   0  18       10.33       19.15     10.24 o
  -8   0  18        2.32       17.05     11.54 o
  -7   0  18        4.33       -6.67     11.71 o
  -6   0  18       25.22       33.60     13.59 o
  -5   0  18        0.04        4.53     10.00 o
  -4   0  18        0.01        6.11     10.73 o
  -3   0  18        2.19       17.22     12.46 o
  -2   0  18       17.71       15.45     13.52 o
  -1   0  18        2.68       -7.83     12.50 o
 -13   1  18        3.99       26.61     16.16 o
 -12   1  18        3.25        0.08      9.16 o
 -11   1  18        6.88       14.04      9.37 o
 -10   1  18       35.88       32.35      9.77 o
  -9   1  18        0.94       -1.71      7.70 o
  -8   1  18        8.84       18.49      9.41 o
  -7   1  18        5.71       -4.38      8.18 o
  -6   1  18       34.21       31.00      8.47 o
  -5   1  18        5.63        5.22      6.89 o
  -4   1  18        7.43       -2.69      7.61 o
  -3   1  18        0.18       -2.89      8.68 o
  -2   1  18        0.30        8.20      9.07 o
  -1   1  18        1.33      -12.89     12.89 o
 -12   2  18        2.72       -3.57      9.22 o
 -11   2  18        1.61        9.47      9.19 o
 -10   2  18       11.37       26.50     10.67 o
  -9   2  18        7.55       16.77      8.71 o
  -8   2  18       41.59       59.63      8.89 o
  -7   2  18        4.38       -2.33      8.19 o
  -6   2  18        0.24       -6.69      6.69 o
  -5   2  18       10.81        8.75      7.85 o
  -4   2  18        1.94       -3.06      7.51 o
  -3   2  18        1.56       -2.17      9.11 o
  -2   2  18        6.89        7.67      9.74 o
  -1   2  18        0.07       -7.78     11.37 o
 -12   3  18       19.86       10.65     11.77 o
 -11   3  18        0.29       -0.12      9.74 o
 -10   3  18        0.00       -0.37      8.94 o
  -9   3  18        0.36       -3.73      8.41 o
  -8   3  18        2.76       -0.36      6.81 o
  -7   3  18        4.70        2.11      7.43 o
  -6   3  18        1.13       -7.41      7.41 o
  -5   3  18        4.02        6.24      8.97 o
  -4   3  18        4.43       -2.18      7.45 o
  -3   3  18        2.91        6.71      8.27 o
  -2   3  18        0.30        8.31      9.15 o
 -12   4  18        5.61       -3.42     10.14 o
 -11   4  18        1.21       -6.20     11.42 o
 -10   4  18        0.94       -2.52      8.86 o
  -9   4  18       22.02       45.66     12.68 o
  -8   4  18        1.36        2.92      7.86 o
  -7   4  18        9.74        2.49      7.73 o
  -6   4  18        0.20        8.95      8.03 o
  -5   4  18        1.94        2.61      7.97 o
  -4   4  18        1.10       -7.84      8.21 o
  -3   4  18        1.54       -4.78      7.55 o
  -2   4  18        0.47        3.85      8.91 o
 -12   5  18       27.07       23.27     11.46 o
 -11   5  18        0.93        6.13      9.22 o
 -10   5  18        0.21        0.25      8.83 o
  -9   5  18        2.10       -0.76     10.59 o
  -8   5  18        0.84        6.24      7.91 o
  -7   5  18       12.98       -2.76     10.05 o
  -6   5  18        0.00        8.11     10.87 o
  -5   5  18        0.62       11.98     11.93 o
  -4   5  18        0.02       -3.05     13.24 o
  -3   5  18        0.38       -8.99      8.99 o
  -2   5  18        4.34       -7.54      8.58 o
 -12   6  18        3.77       41.33     27.21 o
 -11   6  18        4.83       -4.85      9.72 o
 -10   6  18       11.96       19.88     10.52 o
  -9   6  18       21.44       20.94     10.33 o
  -8   6  18        0.16        0.15      9.09 o
  -7   6  18        0.47       -7.52      8.03 o
  -6   6  18       22.33       21.42     16.17 o
  -5   6  18        1.06        2.38      9.79 o
  -4   6  18        0.66       -1.52     10.17 o
  -3   6  18        4.76       -8.81      8.81 o
  -2   6  18        1.79        1.49     15.99 o
 -11   7  18        0.73        9.22     11.30 o
 -10   7  18        2.48        9.39     11.36 o
  -9   7  18        5.19      -12.41     12.41 o
  -8   7  18        1.57        1.60     10.24 o
  -7   7  18        0.60        6.80     11.53 o
  -6   7  18        0.01       12.32     10.17 o
  -5   7  18        2.29       -1.78     10.28 o
  -4   7  18        2.16       -8.50      9.82 o
  -3   7  18        1.09        5.49      9.88 o
 -10   8  18        6.14       -2.10     10.94 o
  -9   8  18        1.34        9.37     11.29 o
  -8   8  18        0.24        4.76      9.42 o
  -7   8  18        0.01       -2.29     11.51 o
  -6   8  18        2.48        6.06     12.38 o
  -5   8  18       17.35       24.79     11.43 o
  -4   8  18        0.50       -1.63     11.47 o
  -3   8  18        1.15        7.75     14.49 o
 -10   9  18        2.78        6.04     14.99 o
  -9   9  18       12.28       24.03     10.89 o
  -8   9  18        0.25       -3.49     10.80 o
  -7   9  18        0.68       -4.08     11.91 o
  -6   9  18        3.03       19.39     15.82 o
  -5   9  18        0.20       12.18     10.76 o
  -4   9  18        0.02       -2.45     11.30 o
  -8  10  18        2.12      -13.64     13.64 o
  -7  10  18        8.88       23.05     13.70 o
  -6  10  18        0.00       15.92     11.87 o
  -5  10  18        3.73       -2.34     17.96 o
 -12   1  19        0.19        8.99     12.56 o
 -11   1  19        0.96       13.55     10.09 o
 -10   1  19        1.44        9.66     10.04 o
  -9   1  19        9.31       16.30     14.17 o
  -8   1  19       16.05        1.89     20.70 o
  -7   1  19        2.45        4.09     11.83 o
  -6   1  19        1.14        5.72      8.16 o
  -5   1  19        0.93       -7.09      7.09 o
  -4   1  19        1.68       -4.76      9.57 o
  -3   1  19        0.49        6.85     10.06 o
 -12   2  19        1.75        6.00     15.60 o
 -11   2  19        0.00       18.79     11.26 o
 -10   2  19        2.31        1.54     10.31 o
  -9   2  19       13.22       17.61     12.10 o
  -8   2  19       26.23        2.93     20.31 o
  -7   2  19       33.81       48.34     14.83 o
  -6   2  19        0.03       -4.70     10.97 o
  -5   2  19        0.14        0.99     11.51 o
  -4   2  19        1.66        6.44     10.55 o
  -3   2  19        0.01       -0.36      9.52 o
 -12   3  19        8.53        9.87     15.79 o
 -11   3  19        0.31        3.68     10.58 o
 -10   3  19        7.05        9.66     10.86 o
  -9   3  19        0.34        9.25     11.98 o
  -8   3  19       10.99       51.49     24.54 o
  -7   3  19        0.00       10.26      9.59 o
  -6   3  19        6.03        8.35     15.35 o
  -5   3  19        0.84        1.59     10.91 o
  -4   3  19        0.24       -9.00      9.00 o
  -3   3  19        0.03       -9.38      9.38 o
 -11   4  19        4.03        2.33      9.50 o
 -10   4  19        0.13       24.64     14.42 o
  -9   4  19        0.04        5.09     11.27 o
  -8   4  19        6.35        1.21     13.37 o
  -7   4  19        0.11       -3.80      9.07 o
  -6   4  19        0.02       -7.76     12.40 o
  -5   4  19        0.88       -0.67     13.39 o
  -4   4  19        0.01       -8.89     10.37 o
  -3   4  19        5.95       15.92     14.95 o
 -11   5  19        2.96        2.76     11.81 o
 -10   5  19       15.50       27.66     12.73 o
  -9   5  19        0.97        7.84     11.19 o
  -8   5  19        2.87       18.02     12.61 o
  -7   5  19        1.57       -0.64      9.72 o
  -6   5  19        0.74       15.63     15.61 o
  -5   5  19        0.64       -4.53     12.94 o
  -4   5  19        1.01       -6.20     10.45 o
 -10   6  19        3.51       13.48     11.83 o
  -9   6  19        1.29       20.07     14.73 o
  -8   6  19        6.07        3.90     10.30 o
  -7   6  19        5.63        0.33     10.96 o
  -6   6  19        1.60        7.24     14.05 o
  -5   6  19        3.48        4.21     12.34 o
  -4   6  19        3.42      -11.20     13.86 o
 -10   7  19        4.32       15.44     17.07 o
  -9   7  19        0.09       15.87     14.18 o
  -8   7  19        6.50       15.11     10.49 o
  -7   7  19        0.00        4.70     12.17 o
  -6   7  19        0.02       -0.41     15.40 o
  -5   7  19        0.17        3.54     12.54 o
  -9   8  19        7.19       16.66     22.72 o
  -8   8  19        0.80        1.55     12.41 o
  -7   8  19        2.29       -0.87     12.65 o
  -6   8  19        3.74        7.47     13.35 o
 -11   0  20       23.16      -16.60     21.68 o
 -10   0  20        3.41       32.57     17.95 o
  -9   0  20        7.32        9.18     22.46 o
  -6   0  20        5.62       12.56     22.13 o
  -5   0  20       11.04       13.34     15.85 o
 -11   1  20        2.20       -6.49     16.63 o
 -10   1  20       20.68       24.73     12.87 o
  -9   1  20        3.70       13.80     23.56 o
  -6   1  20        4.65       14.59     12.48 o
  -5   1  20        3.80       -4.53     10.45 o
 -11   2  20        0.24       -1.04     22.26 o
 -10   2  20       15.40       15.62     12.98 o
  -9   2  20        0.56       22.91     23.76 o
  -8   2  20       29.15       35.02     23.17 o
  -7   2  20        9.06       22.91     21.15 o
  -6   2  20        3.76        1.64     14.66 o
  -5   2  20        1.09       -2.00     11.96 o
 -10   3  20        0.67       11.52     12.67 o
  -9   3  20       12.57       -8.46     21.68 o
  -8   3  20        5.74       34.37     25.65 o
  -7   3  20        0.55       -2.41     14.09 o
  -6   3  20        3.95        6.27     15.21 o
  -5   3  20        0.83       -8.27     20.44 o
 -10   4  20        0.35       -9.03     13.48 o
  -9   4  20        0.13       19.85     21.81 o
  -8   4  20        4.92       22.37     15.88 o
  -7   4  20        0.57      -10.31     15.17 o
  -6   4  20        0.07      -12.89     12.89 o
  -9   5  20        1.97       20.83     24.86 o
  -8   5  20        0.49      -13.66     13.66 o
  -7   5  20        0.90        9.26     12.53 o
  -6   5  20        0.36       22.72     22.98 o
  -8   6  20        0.12       -1.63     22.13 o
 
